# Supplementary material for: Comparative transcriptome analysis identifies crucial candidate genes and pathways in the hypothalamic-pituitary-gonadal axis during external genitalia development of male geese
Source: BMC Genomics. 2022 Feb 15;23:136. doi: 10.1186/s12864-022-08374-2 (PMC8848681; doi:10.1186/s12864-022-08374-2)
Supplement: Supplementary file 3 — Additional file 3: Table S2. The differentially expressed genes in pituitary glandbetween NEGG and AEGG. [file 12864_2022_8374_MOESM3_ESM.xlsx]

## Sheet: Table S2-hypothalamus
Table S2: The differentially expressed genes in hypothalamus between NEGG and AEGG
Gene_id	baseMean	log2FoldChange	lfcSE	stat	pvalue	padj
LOC106031471	268.18	1.83599	0.298351	6.1538	7.56488e-10	1.40684e-05
DHX32	157.577	1.18711	0.242556	4.89415	9.87305e-07	0.00918046
RPL37A	3260.03	0.806338	0.179391	4.49487	6.96118e-06	0.0431523
LOC106049923	86.0735	-2.40794	0.565331	-4.25935	2.05024e-05	0.0953206
GREB1	870.243	-1.00934	0.244246	-4.13247	3.58892e-05	0.133486
LOC106033513	255.236	-0.843375	0.209311	-4.0293	5.59443e-05	0.173399
IGSF9B	851.125	-0.991904	0.254178	-3.9024	9.52445e-05	0.222439
LOC106043384	192.875	-1.26792	0.325002	-3.90127	9.56883e-05	0.222439
LOC106032779	294.605	1.10367	0.287204	3.84281	0.000121635	0.226205
SV2C	990.772	-0.902606	0.233753	-3.86137	0.000112751	0.226205
HPCA	230.92	0.958815	0.251045	3.81929	0.000133836	0.226268
VIP	1480.77	0.736558	0.196828	3.74215	0.000182452	0.282755
EGR4	37.978	2.68294	0.739632	3.6274	0.000286286	0.409543
ADGRG2	167	-1.02502	0.284238	-3.60622	0.000310686	0.412702
RPUSD1	3426.98	0.55909	0.158838	3.51989	0.000431733	0.446053
CCDC80	474.05	-0.820967	0.23227	-3.53455	0.000408475	0.446053
FAM69C	329.257	0.815331	0.229294	3.55584	0.000376779	0.446053
LOC106036125	76.9469	-1.8371	0.519184	-3.53845	0.00040249	0.446053
LOC106029399	175.781	-1.1379	0.327369	-3.47591	0.00050912	0.498321
LOC106049678	1949.22	0.5736	0.167555	3.42334	0.000618556	0.520791
KCTD16	807.799	-0.675692	0.198015	-3.41233	0.000644092	0.520791
NPPC	215.627	-1.19958	0.350482	-3.42267	0.000620099	0.520791
LOC106041856	46.7413	1.772	0.513655	3.44979	0.000561022	0.520791
PPIF	1516.81	0.477565	0.140587	3.39693	0.00068147	0.528054
LOC106041664	469.327	0.862965	0.255377	3.37919	0.000727003	0.529004
LOC106043254	1296.29	0.61947	0.184695	3.35402	0.000796479	0.529004
AZIN2	443.837	1.01745	0.302758	3.36061	0.000777714	0.529004
LOC106034342	10.7347	3.15601	0.937164	3.36762	0.00075821	0.529004
MGAT5B	1558.84	0.505336	0.151275	3.34052	0.00083622	0.536248
LOC106042970	416.182	-0.746207	0.22444	-3.32475	0.000884974	0.548596
ZBTB16	1433.36	-0.856079	0.258404	-3.31295	0.000923168	0.553811
BCCIP	533.196	0.551746	0.168139	3.28148	0.00103263	0.600121
ANKRD42	651.867	-0.8488	0.259477	-3.2712	0.00107093	0.60352
WIF1	2701.76	0.814655	0.249788	3.26139	0.00110869	0.606421
LOC106049648	255.766	0.699944	0.215414	3.24929	0.00115693	0.614728
HEXA	5941.46	0.462922	0.14455	3.20251	0.00136237	0.679276
NDOR1	1100.83	0.806943	0.251435	3.20936	0.00133033	0.679276
PCNA	1206.79	0.503093	0.157728	3.18964	0.00142452	0.679276
LOC106041588	349.807	0.663678	0.207607	3.19681	0.00138958	0.679276
SMIM12	1222.76	0.580277	0.183339	3.16504	0.00155061	0.703334
HDAC10	240.019	-1.02074	0.321826	-3.17172	0.00151541	0.703334
LOC106048209	1034.45	0.645133	0.206694	3.1212	0.00180117	0.783903
CHD7	650.841	-0.697382	0.224845	-3.10162	0.00192467	0.783903
RNF182	508.894	-0.756635	0.243596	-3.10611	0.00189567	0.783903
LOC106030127	245.486	-0.954951	0.307185	-3.10872	0.00187903	0.783903
MEGF6	132.52	-0.894611	0.288638	-3.09942	0.001939	0.783903
UBR7	2644.13	0.46189	0.149381	3.09202	0.00198798	0.786607
TTC7A	463.105	-0.576921	0.187181	-3.08216	0.00205501	0.796189
LOC106048962	61.0266	1.18938	0.387097	3.07257	0.00212222	0.805446
NDUFA7	800.315	0.660323	0.21559	3.06286	0.00219231	0.815409
DCXR	316.081	0.638885	0.2096	3.04812	0.00230276	0.820747
LOC106032820	677.283	0.61045	0.200498	3.04467	0.00232935	0.820747
LOC106042685	5.4487	-4.7921	1.57458	-3.04342	0.00233907	0.820747
GCH1	1023.46	-0.462948	0.153122	-3.02339	0.00249957	0.860825
LOC106037663	4356.98	0.593293	0.197151	3.00934	0.0026182	0.885284
LOC106030385	1596.11	0.704278	0.234998	2.99695	0.00272694	0.8897
NUDT7	358.907	0.768651	0.256334	2.99864	0.00271191	0.8897
PPP1R17	1311.59	-0.765374	0.257165	-2.9762	0.00291844	0.889741
HHATL	520.176	0.626905	0.209632	2.9905	0.00278517	0.889741
FGF1	776.245	0.543448	0.182495	2.97788	0.0029025	0.889741
SLC14A2	607.463	0.851701	0.285747	2.98061	0.00287671	0.889741
INCENP	178.875	-0.762249	0.256666	-2.96981	0.00297988	0.893821
ENHO	4652.92	0.491349	0.166298	2.95462	0.00313052	0.909662
MGST3	1087.67	0.554474	0.187584	2.95588	0.0031178	0.909662
TMEM201	1250.78	-0.663739	0.226108	-2.9355	0.00333011	0.926776
LOC106030436	775.07	0.668357	0.227459	2.93837	0.00329945	0.926776
LOC106043048	265.922	-0.601313	0.204899	-2.93468	0.00333892	0.926776
LOC106035752	27.8383	-1.64089	0.560655	-2.92675	0.00342529	0.936768
LOC106035351	120.929	-0.806007	0.275909	-2.92128	0.00348592	0.939531
LOC106049744	5744.41	0.433332	0.151501	2.86027	0.00423284	0.958564
HSPB1	69.6046	1.32283	0.467771	2.82795	0.00468476	0.958564
FHL1	347.381	0.726783	0.253843	2.86312	0.00419494	0.958564
HAGH	5406.72	0.381858	0.135825	2.81139	0.00493283	0.958564
RPS21	1032.26	0.54153	0.193501	2.79859	0.00513256	0.958564
GTSF1	66.3386	1.73821	0.62128	2.79779	0.00514541	0.958564
LOC106029504	259.41	2.27457	0.799973	2.84331	0.00446476	0.958564
CD44	200.958	-0.824404	0.293149	-2.81224	0.0049198	0.958564
LOC106048637	4864.83	0.511487	0.180717	2.83033	0.00465004	0.958564
IFT80	992.298	-0.649292	0.23125	-2.80775	0.00498882	0.958564
LOC106048981	104.328	-1.0171	0.361869	-2.81069	0.00494361	0.958564
PODN	232.979	0.776228	0.276436	2.80798	0.0049853	0.958564
ATOX1	640.289	0.562867	0.198481	2.83587	0.00457005	0.958564
DACT2	526.277	0.521248	0.180234	2.89206	0.00382724	0.958564
LOC106033236	980.078	0.504048	0.179188	2.81296	0.00490883	0.958564
MFSD1	600.746	0.537168	0.184794	2.90685	0.00365089	0.958564
LOC106037273	970.086	0.600645	0.212227	2.8302	0.00465187	0.958564
SIDT1	1130.02	0.480635	0.171714	2.79905	0.00512538	0.958564
ESCO2	142.536	0.758678	0.261515	2.90109	0.00371864	0.958564
TEX11	141.151	-1.03316	0.358825	-2.87929	0.00398566	0.958564
LOC106029463	284.872	0.769364	0.267861	2.87225	0.00407558	0.958564
NCAPH	123.391	0.7615	0.267185	2.85009	0.00437074	0.958564
GRB10	260.264	-0.701882	0.248599	-2.82335	0.00475243	0.958564
LETM2	261.257	-0.667774	0.238727	-2.79722	0.0051544	0.958564
LOC106036124	166.885	-1.19678	0.42516	-2.81489	0.00487934	0.958564
CHTF18	119.184	0.817814	0.287037	2.84916	0.00438342	0.958564
LOC106040101	787.809	0.54655	0.193391	2.82614	0.0047112	0.958564
LOC106048982	10.1431	-3.11203	1.08501	-2.86821	0.00412803	0.958564
TCF15	13.8086	2.40916	0.839528	2.86966	0.00410913	0.958564
LOC106042375	10.6508	4.00143	1.41285	2.83217	0.00462326	0.958564
LOC106029691	3.19929	5.22604	1.84168	2.83764	0.00454484	0.958564
RPS17	2913.14	0.495786	0.178593	2.77607	0.00550211	0.985404
SLC4A4	10156.3	-0.442976	0.159599	-2.77556	0.00551067	0.985404
LOC106044041	1797.94	0.556169	0.199852	2.7829	0.00538748	0.985404
TMEM14A	972.729	0.489682	0.17617	2.77959	0.00544276	0.985404
CHGA	5875.84	0.0476706	0.198578	0.240059	0.810284	0.998902
LOC106046928	185.759	-0.411552	0.22209	-1.85309	0.0638695	0.998902
EEF1A1	35299	0.185611	0.137427	1.35061	0.176819	0.998902
LOC106032875	10.7504	-0.209174	0.798068	-0.262101	0.793244	0.998902
CGA	359.567	-0.566885	1.13639	-0.498847	0.617887	0.998902
HSP90AA1	66430	0.0997126	0.133714	0.745717	0.455838	0.998902
POMC	1800.31	0.174761	1.2116	0.14424	0.885311	0.998902
LOC106030828	76545.5	0.118362	0.124051	0.954133	0.340016	0.998902
PRL	11.7443	1.20386	0.774685	1.55399	0.120186	0.998902
EEF2	35268.8	0.156984	0.13016	1.20608	0.227786	0.998902
ACTB	23978.7	-0.00838067	0.140271	-0.0597463	0.952358	0.998902
TF	1567.76	0.501295	0.860851	0.582325	0.560348	0.998902
GAPDH	34028	0.289656	0.18668	1.55162	0.120753	0.998902
DMBT1	16.1868	-0.0612218	0.741164	-0.0826023	0.934168	0.998902
CALM1	53739.3	0.0733228	0.132142	0.554879	0.578977	0.998902
AMH	61.9788	0.255464	0.387573	0.659137	0.509808	0.998902
EIF4G2	16792.2	0.0170064	0.127287	0.133607	0.893713	0.998902
EIF4A2	25117.2	0.126786	0.150046	0.844978	0.398123	0.998902
HSPA8	35744.9	0.172	0.168444	1.02111	0.307202	0.998902
FTH1	8631.65	0.402718	0.206807	1.94731	0.0514973	0.998902
LOC106048691	5.78906	0.270667	1.05737	0.255981	0.797966	0.998902
ENO1	17770.2	0.261166	0.14735	1.77243	0.0763237	0.998902
PABPC1	6064.23	-0.089071	0.172505	-0.516339	0.605618	0.998902
APP	30785.4	0.033669	0.13242	0.254259	0.799295	0.998902
SPARC	17552.3	0.0742992	0.155647	0.477356	0.633108	0.998902
CALM2	29861.5	0.206167	0.152208	1.35451	0.175574	0.998902
RPS3A	7382.12	0.186349	0.188022	0.991099	0.321637	0.998902
CD81	14986	0.0457869	0.166752	0.27458	0.783639	0.998902
RPS6	7220.49	0.411274	0.202073	2.03528	0.0418226	0.998902
RPS8	9514.41	0.375864	0.165875	2.26595	0.0234545	0.998902
LOC106049914	89.1709	0.910714	1.78758	0.509467	0.610425	0.998902
EEF1A2	33603.6	0.308598	0.15012	2.05568	0.0398137	0.998902
LOC106044772	8006.14	0.170539	0.155323	1.09797	0.272219	0.998902
RPL4	7014.48	0.206163	0.17378	1.18634	0.235487	0.998902
RPS2	8424.45	0.284228	0.192809	1.47414	0.140443	0.998902
CD74	12871.4	-0.154132	0.527266	-0.292324	0.770039	0.998902
RPSA	5984.88	0.264133	0.179528	1.47126	0.14122	0.998902
ITM2A	10014.3	0.195561	0.138535	1.41164	0.158057	0.998902
COL3A1	101.979	0.179733	0.48485	0.370697	0.710863	0.998902
LOC106031449	6746.17	0.229918	0.150521	1.52748	0.126642	0.998902
LOC106047719	45878.4	0.147757	0.185476	0.796638	0.425662	0.998902
LOC106049570	1.49842	1.18602	2.24692	0.527842	0.597609	0.998902
OAZ1	19621.2	0.175259	0.17983	0.974581	0.329768	0.998902
GSN	5364.09	0.147466	0.136192	1.08278	0.278906	0.998902
PEBP1	31023.6	0.296189	0.179983	1.64565	0.0998365	0.998902
RPL3	6181.82	0.253534	0.214655	1.18112	0.237554	0.998902
RPS4X	6018.03	0.394441	0.18388	2.1451	0.0319448	0.998902
LOC106049407	16401	0.0874587	0.141257	0.619148	0.535819	0.998902
RPS3	6576.9	0.393348	0.181454	2.16775	0.0301774	0.998902
ALDOC	40171.6	0.271765	0.188926	1.43847	0.1503	0.998902
TUBB4B	20997.7	0.24865	0.152251	1.63316	0.102436	0.998902
LOC106049127	0.484219	-0.672221	4.04051	-0.16637	0.867866	0.998902
B2M	6891.65	-0.419867	0.701799	-0.598272	0.549658	0.998902
RPS5	5114.75	0.277858	0.195692	1.41987	0.155645	0.998902
RPL23	4974.05	0.492204	0.199437	2.46797	0.0135883	0.998902
HSPA2	10169.6	0.128511	0.13617	0.943754	0.345295	0.998902
RPL8	6435.39	0.358482	0.182182	1.96771	0.0491019	0.998902
YWHAQ	18111.6	0.102393	0.138649	0.738505	0.460208	0.998902
TPT1	6061.41	0.268111	0.201639	1.32966	0.183631	0.998902
NDRG4	41653.9	0.0738236	0.124987	0.590649	0.554756	0.998902
ANXA2	1379.54	0.185114	0.195261	0.948035	0.343112	0.998902
RTN4	27185.7	0.132828	0.13554	0.97999	0.327091	0.998902
APLP2	16054.2	0.081297	0.130526	0.622842	0.533388	0.998902
DYNC1H1	17205.9	-0.0415116	0.145201	-0.285891	0.774962	0.998902
RPL5	5150.85	0.270456	0.176192	1.53501	0.124782	0.998902
DDX5	8338.85	-0.0845312	0.139328	-0.606706	0.544046	0.998902
RPL9	4921.25	0.151	0.180593	0.836136	0.403078	0.998902
PTGDS	9015.03	0.995748	0.80843	1.23171	0.218059	0.998902
RTN1	34544.5	0.208423	0.144405	1.44332	0.14893	0.998902
ATP1A1	3715.62	0.0971258	0.15947	0.609054	0.542489	0.998902
TXNIP	1649.55	0.358422	0.183634	1.95183	0.0509585	0.998902
DSTN	15115.3	0.0614699	0.168156	0.365553	0.714699	0.998902
PIGR	0.317135	-1.6944	4.03511	-0.419913	0.674549	0.998902
SPTBN1	18441.8	-0.0469365	0.144497	-0.324827	0.745312	0.998902
PTP4A1	25818	-0.0699322	0.183739	-0.380605	0.703496	0.998902
RPL6	6570.2	0.274899	0.166431	1.65173	0.0985904	0.998902
SLC25A6	12267.8	0.294944	0.126043	2.34002	0.0192828	0.998902
ANXA1	130.5	0.278023	0.30046	0.925325	0.354797	0.998902
GPX3	6946.15	0.311342	0.188197	1.65434	0.0980584	0.998902
RPL7A	5205.09	0.431161	0.176077	2.4487	0.0143372	0.998902
SERINC1	20622.5	0.0853789	0.132074	0.646449	0.517988	0.998902
RPL14	6629.19	0.238131	0.19604	1.21471	0.224477	0.998902
LRP1	14674	-0.112139	0.182646	-0.613969	0.539236	0.998902
CHGB	15167.2	-0.269817	0.235331	-1.14654	0.251571	0.998902
RPL7	5379.21	0.337179	0.190332	1.77153	0.0764726	0.998902
LOC106038117	0.302227	-1.63399	4.04051	-0.404403	0.685917	0.998902
EEF1B2	5228.6	0.226301	0.17659	1.2815	0.200017	0.998902
UBB	14417.1	0.0624655	0.161683	0.386346	0.699241	0.998902
AP2M1	17400.2	0.236442	0.159699	1.48055	0.138727	0.998902
LOC106042149	5812.12	-0.0845952	0.136664	-0.619001	0.535915	0.998902
RPL15	5418.66	0.429979	0.183748	2.34005	0.0192812	0.998902
CTSD	11935.9	0.188404	0.151531	1.24334	0.213743	0.998902
YBX1	3015.14	0.203691	0.163686	1.2444	0.213353	0.998902
EIF5	10011.9	0.144777	0.176612	0.819749	0.412359	0.998902
MAP2	31038.5	-0.132861	0.150058	-0.885398	0.375942	0.998902
YWHAE	15283	0.0355603	0.152219	0.233613	0.815285	0.998902
RPS7	4309.44	0.35365	0.190577	1.85568	0.0634988	0.998902
RPS15A	4124.48	0.412038	0.192638	2.13892	0.0324421	0.998902
HSPA5	13638.9	-0.272703	0.20889	-1.30549	0.191727	0.998902
ATP5A1	10719.9	0.247451	0.162203	1.52556	0.127119	0.998902
GLUL	19952.3	0.104717	0.144856	0.722905	0.469738	0.998902
CTSB	12678.4	0.234906	0.138144	1.70044	0.0890477	0.998902
RHOA	7049.97	0.117357	0.146039	0.803602	0.421627	0.998902
RPS24	3142.99	0.0624536	0.188082	0.332055	0.739848	0.998902
RPS23	5238.55	0.0959481	0.243096	0.394693	0.69307	0.998902
LOC106042616	8865.24	0.211463	0.142831	1.48052	0.138735	0.998902
RPS14	5054.91	0.373752	0.198101	1.88668	0.0592036	0.998902
CPE	20983.4	0.0538029	0.160815	0.334564	0.737954	0.998902
RPL26L1	5004.53	0.386973	0.189735	2.03955	0.0413955	0.998902
LAPTM4A	4264.45	0.180905	0.143939	1.25682	0.208819	0.998902
RPL19	5577.43	0.336306	0.169036	1.98956	0.0466397	0.998902
SCG5	13854.2	0.072983	0.191475	0.381162	0.703083	0.998902
FBN1	305.723	-0.221884	0.217476	-1.02027	0.3076	0.998902
VIM	11913.6	0.0877584	0.21542	0.407382	0.683727	0.998902
LOC106029513	9049.14	0.0767256	0.176237	0.435355	0.663304	0.998902
RPS16	4047.96	0.357341	0.214003	1.6698	0.0949595	0.998902
HNRNPA3	6493.94	-0.125902	0.155541	-0.809448	0.418258	0.998902
RPL13	3866.98	0.506973	0.190178	2.66578	0.00768108	0.998902
DKK3	5805.98	0.139959	0.188174	0.743771	0.457015	0.998902
RPL37	4650.56	0.320589	0.236196	1.3573	0.174686	0.998902
RPL17	5075.75	0.260115	0.198462	1.31066	0.189974	0.998902
ATP1B1	18838.4	-0.0608927	0.14827	-0.410687	0.681302	0.998902
NPM1	4499.27	0.151984	0.150586	1.00928	0.312838	0.998902
UCHL1	19369.3	0.0503956	0.173515	0.29044	0.77148	0.998902
RPL18A	4461.79	0.464165	0.185086	2.50783	0.0121475	0.998902
LOC106039769	18874.1	0.53056	0.214651	2.47173	0.0134462	0.998902
RPS12	2876.36	0.24202	0.220121	1.09949	0.271557	0.998902
PRKAR1A	4734.52	-0.0873612	0.128181	-0.681544	0.495527	0.998902
RPL24	5078.06	0.447575	0.180156	2.48438	0.0129778	0.998902
SPTAN1	17105.9	-0.0609484	0.151588	-0.402066	0.687636	0.998902
RPS29	4581.72	0.30194	0.223963	1.34817	0.177604	0.998902
YWHAB	15979.9	0.0315286	0.149109	0.211447	0.832539	0.998902
RPL10A	3938.7	0.32369	0.165581	1.95487	0.0505987	0.998902
LOC106046123	5440.87	0.242737	0.17152	1.41521	0.157006	0.998902
CCNI	9054.7	0.0790709	0.158516	0.498819	0.617907	0.998902
RPL23A	3891.23	0.469292	0.180996	2.59283	0.00951899	0.998902
RPL27	4940.3	0.346184	0.185635	1.86486	0.062201	0.998902
CSDE1	5586.5	-0.0741393	0.136946	-0.541378	0.588247	0.998902
BSG	8137.95	0.216014	0.212989	1.0142	0.310486	0.998902
CLTC	11609.1	0.0222777	0.133397	0.167003	0.867368	0.998902
NCL	5736.08	-0.0141517	0.144366	-0.0980264	0.921911	0.998902
RPL21	4009.97	0.290124	0.198584	1.46096	0.144025	0.998902
RPL27A	3607.47	0.40529	0.193572	2.09374	0.036283	0.998902
AHNAK	564.317	-0.142145	0.304112	-0.46741	0.640206	0.998902
PLP1	20955.9	0.488047	0.650068	0.750762	0.452796	0.998902
ACTA1	165.978	0.153335	0.300674	0.50997	0.610073	0.998902
VAT1	10156.1	-0.225632	0.150632	-1.4979	0.134159	0.998902
MATR3	9648.74	0.0076912	0.13762	0.0558871	0.955432	0.998902
COL1A2	665.324	0.313737	0.278768	1.12544	0.260402	0.998902
PGAM1	13804.1	0.383768	0.160355	2.39324	0.0167002	0.998902
EMP1	162.709	-0.375703	0.363968	-1.03224	0.301959	0.998902
YWHAZ	12736.7	0.176962	0.141152	1.2537	0.209951	0.998902
FASN	11190.9	-0.0864267	0.202543	-0.426708	0.669592	0.998902
CNBP	5899.24	0.123233	0.145115	0.849205	0.395767	0.998902
CIRBP	7035.55	-0.155894	0.160537	-0.971074	0.331512	0.998902
RPL32	4143.54	0.384109	0.197317	1.94666	0.0515756	0.998902
GDI2	14208.5	0.0990396	0.132529	0.747305	0.45488	0.998902
RPN1	4412.16	0.181311	0.16631	1.0902	0.275626	0.998902
PLEC	4362.7	-0.228406	0.195725	-1.16697	0.243221	0.998902
LOC106043857	26577	0.296427	0.155711	1.9037	0.0569495	0.998902
PGK1	10821.1	0.264259	0.159681	1.65493	0.0979396	0.998902
NDRG1	6755.88	-0.0643029	0.147799	-0.435071	0.663511	0.998902
EPAS1	5473	-0.37966	0.174248	-2.17885	0.0293425	0.998902
STMN1	17135.6	0.297833	0.178776	1.66596	0.0957217	0.998902
MLLT11	26823	0.127116	0.162953	0.780079	0.435344	0.998902
ETNK1	10420.7	-0.116	0.148884	-0.779134	0.435901	0.998902
TPM3	3876.43	0.141936	0.156577	0.906492	0.364675	0.998902
TMED10	4982.88	-0.0403472	0.157588	-0.25603	0.797928	0.998902
DDX6	5653.62	-0.123172	0.164483	-0.74884	0.453953	0.998902
RELN	18168	-0.115946	0.207038	-0.560024	0.575463	0.998902
MFGE8	2679.34	0.23322	0.206963	1.12687	0.259797	0.998902
EEF1D	2451.1	0.301138	0.150078	2.00655	0.044798	0.998902
CTNNB1	9642.02	-0.124093	0.141436	-0.87738	0.38028	0.998902
OGT	5284.61	-0.200362	0.164443	-1.21843	0.223061	0.998902
TRIM15	10004.7	-0.0311021	0.174914	-0.177813	0.858869	0.998902
FN1	1615.7	-0.0989641	0.235953	-0.419422	0.674907	0.998902
RPLP2	2992.85	0.388335	0.188347	2.06181	0.0392258	0.998902
SON	4318.11	-0.146531	0.159321	-0.919723	0.357718	0.998902
PDIA3	4975.6	0.136007	0.162919	0.834812	0.403823	0.998902
HNRNPH1	5014.11	-0.00744096	0.130593	-0.0569781	0.954563	0.998902
PRDX1	9618.61	0.0828062	0.194213	0.426368	0.669839	0.998902
NAP1L1	5066.42	0.136667	0.151992	0.899171	0.368562	0.998902
YPEL1	5345.49	0.044872	0.174359	0.257354	0.796906	0.998902
ACTR1A	9959.32	0.144818	0.137521	1.05306	0.292311	0.998902
DPYSL2	19203	0.0302637	0.132943	0.227644	0.819923	0.998902
CREB3L2	2342.16	-0.244261	0.144127	-1.69476	0.0901217	0.998902
HNRNPA2B1	5359.74	0.0115685	0.185622	0.0623231	0.950306	0.998902
LOC106042779	22998.4	0.0227207	0.143045	0.158836	0.873798	0.998902
PAFAH1B1	10365.2	-0.0449688	0.159071	-0.282697	0.777409	0.998902
SEPP1	1487.97	-0.158634	0.283401	-0.55975	0.57565	0.998902
LOC106033802	3409.71	0.22597	0.205651	1.09881	0.271852	0.998902
GNB1	10623.9	-0.0127529	0.133494	-0.0955319	0.923892	0.998902
PPL	441.71	0.731219	0.335334	2.18057	0.0292155	0.998902
PTPRN2	15327	-0.261026	0.188947	-1.38148	0.167132	0.998902
FSTL1	2073.27	-0.0953798	0.286279	-0.333171	0.739005	0.998902
TTN	19.8148	-0.527158	0.652411	-0.808016	0.419081	0.998902
HSPA4L	6046.55	-0.119341	0.172142	-0.69327	0.48814	0.998902
VDAC2	9224.92	0.127021	0.167573	0.758	0.448451	0.998902
FLNB	2957.36	-0.383312	0.223447	-1.71545	0.0862636	0.998902
NAPB	21989.5	0.131929	0.148174	0.890368	0.373268	0.998902
ARF1	4749.61	0.0954667	0.142158	0.671555	0.501867	0.998902
GNS	3034.47	0.0174776	0.178094	0.098137	0.921823	0.998902
PRNP	17039.4	0.120057	0.145931	0.8227	0.410678	0.998902
EIF3B	3319.79	0.110485	0.144666	0.763727	0.44503	0.998902
ENO2	25297.9	0.159594	0.153315	1.04095	0.297898	0.998902
P4HB	2675.35	0.0894382	0.15357	0.582396	0.5603	0.998902
MAL	0.472037	-2.27052	3.99331	-0.568581	0.569641	0.998902
ATF4	4658.02	0.105877	0.150694	0.702597	0.482307	0.998902
MDM2	2800.2	-0.221216	0.156078	-1.41734	0.156382	0.998902
LOC106048003	1994.05	0.0667915	0.255388	0.26153	0.793684	0.998902
ATP6V0C	12247.5	0.287687	0.155854	1.84588	0.0649103	0.998902
TCEB3	3088.99	0.215686	0.189588	1.13766	0.255263	0.998902
RBM5	4427.29	-0.0815557	0.15961	-0.510967	0.609374	0.998902
AP2A2	13240.1	-0.0655201	0.135577	-0.48327	0.628904	0.998902
AKAP12	2624.73	-0.12047	0.223292	-0.539518	0.58953	0.998902
ATP5B	8096.04	0.216145	0.164772	1.31178	0.189594	0.998902
JCHAIN	1210.14	0.179978	1.60989	0.111795	0.910986	0.998902
HYOU1	7377.78	0.109298	0.145195	0.752767	0.45159	0.998902
LAMP2	4199.04	-0.150212	0.138763	-1.08251	0.279028	0.998902
FLNC	129.406	0.431356	0.336925	1.28027	0.200449	0.998902
RPS11	2566.56	0.317989	0.209656	1.51672	0.129337	0.998902
SF3B1	4362.23	-0.167341	0.139844	-1.19662	0.231454	0.998902
LOC106036744	9468.85	-0.366339	0.23129	-1.58389	0.113218	0.998902
RAB14	7666.07	0.0664762	0.142473	0.466587	0.640795	0.998902
SKP1	7600.91	0.17764	0.161884	1.09733	0.272497	0.998902
CSNK1A1	4230.69	0.0652022	0.146387	0.445411	0.656023	0.998902
KIAA1324L	2821.42	-0.208667	0.164792	-1.26624	0.205426	0.998902
MYH9	1398.91	-0.223515	0.164708	-1.35703	0.174771	0.998902
DSP	436.858	0.0681882	0.330994	0.20601	0.836783	0.998902
PIK3R1	4422.51	-0.121879	0.151975	-0.801965	0.422573	0.998902
MAP4	11024.8	-0.20938	0.154722	-1.35327	0.175969	0.998902
FNDC3A	3541.6	-0.195449	0.144539	-1.35222	0.176305	0.998902
DDX3X	3265.35	-0.27472	0.17989	-1.52716	0.126722	0.998902
ALDOA	5018.12	0.20817	0.170431	1.22143	0.221922	0.998902
H3F3B	3211.18	0.112014	0.137697	0.81348	0.415943	0.998902
SCG3	4654.25	-0.100685	0.171974	-0.58547	0.558232	0.998902
GABARAPL1	11122.1	0.211877	0.19047	1.11239	0.265971	0.998902
DST	4506.02	-0.202953	0.159228	-1.2746	0.20245	0.998902
ITM2B	6648.34	0.127076	0.142481	0.891881	0.372457	0.998902
MOS	2904.11	0.173871	0.201157	0.864355	0.387393	0.998902
EIF3H	4386.65	0.19357	0.166131	1.16517	0.243952	0.998902
ANK2	16204	-0.121267	0.161587	-0.750475	0.452969	0.998902
LOC106029559	17900.4	0.24088	0.193161	1.24704	0.212382	0.998902
SFPQ	4356.61	-0.111602	0.190726	-0.585147	0.558449	0.998902
BTG1	2221.53	-0.146146	0.158772	-0.920475	0.357325	0.998902
PRPF8	4157.04	-0.0985883	0.135447	-0.727874	0.466691	0.998902
EHD3	5310.01	0.152564	0.138257	1.10348	0.269818	0.998902
LAMP1	4295.19	0.221898	0.158531	1.39972	0.161598	0.998902
YME1L1	3695.08	-0.0216338	0.136834	-0.158102	0.874376	0.998902
MARCKSL1	7588.99	0.091391	0.17739	0.515199	0.606414	0.998902
MGLL	4737.21	-0.124835	0.151959	-0.821503	0.41136	0.998902
RAB2A	7627.53	0.0939557	0.146306	0.642186	0.520753	0.998902
CLIC4	3602.8	0.0978135	0.152058	0.643265	0.520052	0.998902
GPI	10375.9	0.272596	0.150771	1.80801	0.0706046	0.998902
RPS13	3189.49	0.338296	0.194155	1.74241	0.0814375	0.998902
RPL35A	2882.06	0.179609	0.224404	0.80038	0.423491	0.998902
ALDH2	6840.5	0.266865	0.221921	1.20252	0.229161	0.998902
COL6A1	67.3638	0.820064	0.520921	1.57426	0.115428	0.998902
GFPT1	5949.26	0.0112702	0.137117	0.0821937	0.934493	0.998902
DCN	504.047	0.487279	0.259826	1.87541	0.0607365	0.998902
RAN	4277.87	0.168726	0.143797	1.17336	0.240653	0.998902
SDPR	1731.41	0.0124069	0.160996	0.0770634	0.938573	0.998902
MDH1	9649.69	0.181107	0.195522	0.926274	0.354303	0.998902
YWHAH	12979	0.0730098	0.156083	0.467764	0.639953	0.998902
ATRX	4832.54	-0.0866433	0.154137	-0.56212	0.574034	0.998902
LOC106029333	19202.3	0.119595	0.14838	0.80601	0.420237	0.998902
GFAP	20569.9	0.0800772	0.194342	0.412043	0.680308	0.998902
SLC25A3	6956.24	0.265865	0.159328	1.66867	0.0951835	0.998902
LOC106034947	4966.38	0.220959	0.139763	1.58096	0.113887	0.998902
CAPRIN1	4284.14	-0.0359017	0.139966	-0.256503	0.797563	0.998902
RAB11B	9125.82	0.052129	0.139945	0.372495	0.709524	0.998902
GLUD1	11155.1	0.11084	0.142571	0.777438	0.4369	0.998902
CHCHD2	8147.76	0.407551	0.171941	2.3703	0.0177738	0.998902
RPL35	2716.18	0.330724	0.215959	1.53142	0.125666	0.998902
SYNE2	664.398	-0.0975506	0.197941	-0.492827	0.622135	0.998902
CLASP2	6038.86	-0.119928	0.133442	-0.898723	0.3688	0.998902
SOD1	8410.19	0.194736	0.156626	1.24332	0.21375	0.998902
MUC13	0.970202	-0.780597	2.60099	-0.300115	0.764089	0.998902
LOC106029616	2991.81	-0.365085	0.283729	-1.28674	0.198185	0.998902
CNN3	2646.55	0.0233493	0.153336	0.152275	0.87897	0.998902
MAP1B	13665.1	-0.331976	0.2453	-1.35335	0.175945	0.998902
SH3BGRL	4710.39	0.0225875	0.141545	0.159579	0.873213	0.998902
CD151	2982.74	0.0788952	0.261037	0.302238	0.762471	0.998902
VCP	5395.38	0.0942525	0.156838	0.600953	0.547871	0.998902
RPL34	2769.25	0.348368	0.180007	1.9353	0.0529534	0.998902
LOC106048078	252.459	0.0591592	0.390225	0.151603	0.8795	0.998902
PGM2L1	12407.7	-0.103292	0.158034	-0.653606	0.513366	0.998902
ARL6IP5	6970.25	0.182935	0.134397	1.36115	0.173466	0.998902
USP9X	4778.7	-0.0569868	0.14193	-0.401513	0.688042	0.998902
SPIN1	5858.22	-0.0934217	0.133312	-0.700774	0.483444	0.998902
PAM	8204.93	0.169583	0.141722	1.19659	0.231466	0.998902
ARL6IP1	9221.46	0.127052	0.156132	0.813743	0.415792	0.998902
COL6A2	81.7721	0.453221	0.971999	0.466277	0.641017	0.998902
CNOT1	2725.74	-0.0883508	0.155442	-0.568383	0.569775	0.998902
RPS27A	2464.68	0.115691	0.178453	0.648301	0.51679	0.998902
ST13	4321.71	0.133658	0.15816	0.84508	0.398066	0.998902
HMGB1	3240.78	-0.0356098	0.150637	-0.236394	0.813127	0.998902
MACF1	7104.08	-0.127684	0.197186	-0.647531	0.517288	0.998902
DCLK1	8611.45	-0.244183	0.164272	-1.48645	0.137159	0.998902
SERBP1	4141.36	0.12032	0.142512	0.844283	0.398511	0.998902
LOC106034379	8216.15	-0.0249713	0.14724	-0.169595	0.865328	0.998902
MSN	2018.51	-0.265565	0.16635	-1.59643	0.110393	0.998902
EIF3D	2796.99	0.183356	0.15615	1.17423	0.240301	0.998902
ACO2	8275.33	0.203146	0.157172	1.29251	0.196181	0.998902
FKBP5	2814.85	-0.426513	0.274061	-1.55627	0.119643	0.998902
TSPAN7	11845.7	0.167148	0.135886	1.23006	0.218675	0.998902
KIF1A	16701.3	-0.132931	0.136543	-0.973552	0.330279	0.998902
RDX	4151.84	-0.0537244	0.149982	-0.358205	0.72019	0.998902
KLHDC2	7879.79	0.308739	0.139643	2.21091	0.0270418	0.998902
HNRNPK	4479.64	0.0675327	0.168684	0.40035	0.688899	0.998902
LOC106044233	7432.38	0.188735	0.161543	1.16832	0.242676	0.998902
BZW1	4673.86	0.0674492	0.164561	0.409875	0.681898	0.998902
LOC106036393	76.8255	0.712754	0.502319	1.41893	0.15592	0.998902
RPL39	3253.36	0.309545	0.209877	1.47489	0.140241	0.998902
RPL30	2084.02	0.232374	0.219368	1.05928	0.289471	0.998902
TACC1	7711.07	0.128668	0.153304	0.839295	0.401304	0.998902
ANP32E	5293.62	0.017937	0.139387	0.128685	0.897607	0.998902
ACLY	7107.08	0.0410294	0.150196	0.273172	0.784721	0.998902
COTL1	4956.13	0.332398	0.216254	1.53707	0.124276	0.998902
TSPAN3	4712.37	0.156699	0.147765	1.06046	0.288935	0.998902
PINK1	7410.17	0.227142	0.19667	1.15494	0.248116	0.998902
CDS2	9033.53	0.041729	0.128567	0.32457	0.745506	0.998902
RPL31	2814.78	0.3614	0.192228	1.88006	0.0601003	0.998902
RPS25	2617.56	0.418683	0.187008	2.23885	0.025166	0.998902
PRRC2C	5464.63	-0.227558	0.152856	-1.48871	0.136564	0.998902
TMEM106B	7799.25	-0.041158	0.151517	-0.27164	0.785899	0.998902
SRPR	3692.11	0.149226	0.150609	0.990815	0.321776	0.998902
MYH10	5485.47	-0.0867567	0.139901	-0.620129	0.535173	0.998902
SRSF6	2856.83	-0.127622	0.138668	-0.920344	0.357393	0.998902
SCD5	7137.82	0.140204	0.128823	1.08835	0.276442	0.998902
PITPNA	5467.08	-0.0495471	0.147143	-0.336728	0.736322	0.998902
NDRG3	7771.89	0.225037	0.155532	1.44689	0.147927	0.998902
GHITM	6902.96	0.104294	0.153941	0.677492	0.498094	0.998902
RPL12	2389.61	0.526799	0.203633	2.587	0.00968152	0.998902
DNM1	13441.3	0.0450081	0.166042	0.271064	0.786342	0.998902
PPIB	2875.97	0.367246	0.191896	1.91377	0.0556489	0.998902
PRRC2B	5240.19	-0.15783	0.164684	-0.958384	0.337869	0.998902
LOC106030903	9948.59	0.11378	0.128941	0.882418	0.377551	0.998902
LDHB	8344.16	0.209066	0.171704	1.2176	0.223377	0.998902
LOC106038939	1.32087	-0.580329	2.56636	-0.226129	0.821101	0.998902
DIO2	7237.42	-1.02072	0.652036	-1.56544	0.117481	0.998902
NCOA4	4934.56	0.0462946	0.145613	0.317929	0.750539	0.998902
GABBR1	13129	0.077334	0.140144	0.551818	0.581073	0.998902
LUM	152.222	0.631801	0.416742	1.51605	0.129508	0.998902
EIF4H	5209.67	0.0446366	0.133309	0.334836	0.737749	0.998902
LOC106048013	37.8996	0.172357	0.456973	0.377171	0.706046	0.998902
PFN2	5313.92	0.0102434	0.141005	0.0726456	0.942088	0.998902
HERC2	5056.94	-0.0427843	0.192177	-0.22263	0.823824	0.998902
TNRC18	3582.22	0.17316	0.169901	1.01919	0.308115	0.998902
KMT2C	2221.53	-0.213018	0.245105	-0.869086	0.3848	0.998902
HNRNPDL	3243.46	0.146875	0.158286	0.927913	0.353452	0.998902
TRIP12	2796.9	-0.0227919	0.148989	-0.152976	0.878417	0.998902
WLS	4090.71	0.017309	0.151887	0.11396	0.90927	0.998902
HMGN2	2357.8	-0.0178823	0.14619	-0.122322	0.902644	0.998902
TPI1	8861.08	0.378025	0.182255	2.07416	0.0380646	0.998902
UBR4	2759.16	-0.109315	0.205772	-0.531244	0.59525	0.998902
LAMC1	1026.07	-0.0886038	0.167737	-0.52823	0.59734	0.998902
FKBP4	4723.28	0.0456934	0.16568	0.275793	0.782707	0.998902
MGP	33.4654	-0.20144	0.740964	-0.271862	0.785728	0.998902
LOC106048698	594.896	0.322258	0.221266	1.45643	0.145274	0.998902
ACTR2	4940.76	0.0131505	0.137157	0.0958796	0.923616	0.998902
IQGAP1	1065.09	-0.0813689	0.209011	-0.389304	0.697052	0.998902
IPO5	2168.89	0.0789651	0.153142	0.515634	0.60611	0.998902
TMED2	2883.15	0.082516	0.139429	0.591813	0.553976	0.998902
NSD1	4450.32	-0.215836	0.227309	-0.949528	0.342352	0.998902
PCMTD2	4896.83	0.0146224	0.147412	0.0991941	0.920984	0.998902
IPO7	3141.1	-0.0277198	0.135273	-0.204918	0.837636	0.998902
KIDINS220	7618.3	-0.0771876	0.153294	-0.503526	0.614594	0.998902
PFKP	6530.54	0.174034	0.146584	1.18726	0.235124	0.998902
PTPRF	3104.46	-0.0677095	0.159902	-0.423443	0.671972	0.998902
PDIA6	3297.82	0.105586	0.163946	0.644027	0.519558	0.998902
CTNNA1	2386.33	0.114988	0.151073	0.761141	0.446573	0.998902
CCT7	4606.8	0.0364062	0.162927	0.223451	0.823185	0.998902
LOC106031415	5963.52	-0.0616545	0.132115	-0.466674	0.640733	0.998902
ZC3H7B	5082.15	-0.110893	0.148323	-0.747647	0.454673	0.998902
PSD3	8715.31	-0.245966	0.154213	-1.59498	0.110717	0.998902
LOC106029693	0.814293	-0.427138	3.03222	-0.140866	0.887975	0.998902
NELL2	7130.86	0.0994686	0.153409	0.648388	0.516734	0.998902
RERE	3157.14	-0.255201	0.136096	-1.87516	0.0607712	0.998902
EZR	1308.68	0.0719882	0.17076	0.421575	0.673335	0.998902
LOC106038270	4223.58	0.0675205	0.132995	0.507693	0.611669	0.998902
COL6A3	47.6199	0.467174	0.574052	0.813818	0.415749	0.998902
COPA	3498.27	0.0367781	0.140167	0.262387	0.793023	0.998902
MAP1A	12200.7	-0.202468	0.19514	-1.03755	0.299478	0.998902
ABAT	11797.1	-0.0238562	0.172046	-0.138662	0.889717	0.998902
CKB	8168.44	0.242716	0.152593	1.5906	0.111699	0.998902
RAB11A	5001.11	0.0643112	0.137778	0.466773	0.640662	0.998902
LOC106033601	5619.19	0.0876505	0.614611	0.142611	0.886597	0.998902
BTG2	1326.41	0.705679	0.281494	2.50691	0.0121793	0.998902
CCT5	3219.28	0.0353244	0.147329	0.239765	0.810513	0.998902
44446	5323.57	0.00865674	0.158745	0.0545323	0.956511	0.998902
ITGAV	2090.38	-0.140373	0.185323	-0.757446	0.448783	0.998902
ANK3	6019.63	-0.112446	0.14725	-0.76364	0.445082	0.998902
HNRNPU	2625.89	-0.114816	0.143351	-0.800947	0.423162	0.998902
LOC106032135	4.53747	0.709634	1.32214	0.536732	0.591453	0.998902
SCCPDH	4316.77	0.139932	0.158089	0.885149	0.376076	0.998902
STAT1	2137.8	-0.13107	0.188893	-0.693885	0.487754	0.998902
ATP6AP2	7709.97	0.179842	0.138401	1.29943	0.193798	0.998902
EIF1	4375.65	0.280537	0.181299	1.54737	0.121773	0.998902
PDCD6IP	2435.79	0.0633813	0.139127	0.455566	0.648702	0.998902
SLC6A6	2528.51	-0.237191	0.165798	-1.4306	0.152545	0.998902
RPS15	2287.31	0.277215	0.208185	1.33158	0.182997	0.998902
CCT6A	2923.98	0.197248	0.172724	1.14198	0.253461	0.998902
QKI	5791.75	-0.25049	0.202596	-1.2364	0.216309	0.998902
LOC106040409	46.9017	0.060223	0.473547	0.127174	0.898803	0.998902
LOC106049922	2656.93	-0.496349	0.705491	-0.703551	0.481712	0.998902
YBX3	453.211	-0.0289483	0.265724	-0.108941	0.913249	0.998902
STMN2	13065.3	0.060767	0.169374	0.358775	0.719764	0.998902
ARHGDIA	4474.24	0.0536597	0.137022	0.391614	0.695344	0.998902
SMARCA2	3559.52	-0.141057	0.135315	-1.04243	0.29721	0.998902
LOC106040406	117.818	0.836096	0.328327	2.54654	0.0108797	0.998902
GRK7	6915.16	0.0235111	0.177385	0.132543	0.894555	0.998902
SF3B3	2605.29	0.207775	0.168283	1.23467	0.216952	0.998902
RNF10	3135.91	-0.00727535	0.130402	-0.0557918	0.955508	0.998902
MAPK1	8327.7	-0.028505	0.15298	-0.186331	0.852185	0.998902
OAT	3581.54	0.275664	0.152513	1.80747	0.0706886	0.998902
LOC106044438	15776.6	0.0359514	0.175114	0.205303	0.837336	0.998902
H3F3A	1537.41	0.284512	0.154835	1.83752	0.0661331	0.998902
SLC38A2	2332.33	-0.151557	0.140011	-1.08247	0.279046	0.998902
TAX1BP1	4159.71	-0.0360702	0.164797	-0.218876	0.826747	0.998902
SORL1	2226.41	-0.0322877	0.160031	-0.201759	0.840105	0.998902
DNAJA1	6976.76	-0.238164	0.171111	-1.39187	0.163961	0.998902
EIF3L	2594.07	0.185899	0.14423	1.28891	0.197429	0.998902
HSPA9	4762.08	0.054903	0.137982	0.3979	0.690704	0.998902
LOC106046506	8780.7	0.0626858	0.148734	0.421461	0.673418	0.998902
GNAI3	4082.79	0.168089	0.147427	1.14015	0.254223	0.998902
LOC106042177	3225.79	-0.0155681	0.173608	-0.0896739	0.928546	0.998902
IGFBP7	1501.37	0.208719	0.193663	1.07774	0.281148	0.998902
SLC38A1	4401.83	-0.163828	0.157884	-1.03765	0.299435	0.998902
ABI3BP	656.189	-0.575303	0.228128	-2.52184	0.0116743	0.998902
PPP1CB	4616.3	-0.0990536	0.136752	-0.724331	0.468862	0.998902
NME2	3609.46	0.227796	0.18397	1.23822	0.215634	0.998902
FEM1A	5754.34	0.0413637	0.152975	0.270396	0.786856	0.998902
SYT1	15057.7	-0.0284996	0.170804	-0.166856	0.867483	0.998902
DYNLL2	7926.19	0.208671	0.157771	1.32262	0.185961	0.998902
LOC106049913	258.327	0.315499	1.80318	0.174968	0.861104	0.998902
LOC106049842	192.052	-0.0633222	0.384001	-0.164901	0.869022	0.998902
ITGB1	1615.85	-0.0725781	0.146248	-0.496267	0.619706	0.998902
CISD1	5668.01	-0.0456067	0.149524	-0.305013	0.760356	0.998902
CCT3	3746.29	0.176563	0.166788	1.0586	0.289781	0.998902
PTPRS	6137	-0.126872	0.153153	-0.828397	0.407446	0.998902
WBP2	8048.69	-0.108822	0.145956	-0.745579	0.455922	0.998902
ITM2C	10578.2	0.183301	0.149743	1.2241	0.220913	0.998902
LOC106048696	17.3887	-0.209805	0.720656	-0.29113	0.770952	0.998902
LOC106031836	6.69811	0.19453	1.00602	0.193366	0.846673	0.998902
SYNE1	4608.75	-0.247887	0.191815	-1.29232	0.196245	0.998902
TBC1D9B	7638.54	0.0209954	0.127451	0.164734	0.869154	0.998902
TMED7	3273.59	-0.0165925	0.153829	-0.107863	0.914104	0.998902
TRIM37	6940.65	0.0142717	0.141024	0.1012	0.919391	0.998902
LOC106048984	1040.09	0.0927531	0.169668	0.546673	0.584603	0.998902
FAM13B	4184.55	-0.0218751	0.15807	-0.138389	0.889933	0.998902
LOC106048489	6194.11	0.0506546	0.151336	0.334716	0.737839	0.998902
KIF5C	11538.3	-0.0159935	0.157305	-0.101672	0.919017	0.998902
CLSTN3	11070.9	0.145193	0.13984	1.03828	0.299141	0.998902
LOC106049252	4571.44	0.382936	0.1887	2.02934	0.0424237	0.998902
STMN3	12475.6	-0.0573321	0.156207	-0.367028	0.713598	0.998902
LOC106029359	1997.06	0.447434	0.225766	1.98185	0.047496	0.998902
ATP6V0D1	9527.2	0.269766	0.166985	1.61551	0.1062	0.998902
SYT11	11799.7	0.0862403	0.146852	0.587261	0.557028	0.998902
TCP1	3398.72	0.191843	0.164178	1.16851	0.242603	0.998902
SCOC	6671.79	0.0230769	0.163271	0.141341	0.887601	0.998902
NSF	10760.3	0.0576611	0.187414	0.307666	0.758336	0.998902
DDX17	2836.21	-0.177686	0.19082	-0.931172	0.351764	0.998902
HSPA4	3842.29	0.0500339	0.140232	0.356794	0.721246	0.998902
SET	3307.77	-0.0439121	0.150104	-0.292545	0.76987	0.998902
EDIL3	12303.9	0.0788807	0.163948	0.481132	0.630422	0.998902
CHN1	10140.6	0.154046	0.153363	1.00446	0.315159	0.998902
EIF3A	3645.99	-0.0409914	0.131858	-0.310875	0.755896	0.998902
DAP	1273.48	-0.177032	0.149092	-1.1874	0.235069	0.998902
LOC106040581	5142.57	0.29835	0.16802	1.77568	0.0757863	0.998902
PPP3R1	7717.51	0.0704152	0.133857	0.52605	0.598854	0.998902
NUCKS1	3329.93	-0.181837	0.176575	-1.0298	0.303103	0.998902
PDXK	10983.1	-0.38676	0.168184	-2.29963	0.0214691	0.998902
PTGES3	3651.8	0.125959	0.168526	0.747419	0.45481	0.998902
MYL1	0.642909	-1.27798	3.30533	-0.386643	0.699021	0.998902
SURF4	2593.67	0.0429619	0.143534	0.299315	0.7647	0.998902
SCAMP5	8693.97	0.100931	0.166654	0.605634	0.544758	0.998902
SCP2	4295.51	0.105611	0.137932	0.765676	0.443869	0.998902
MYCBP2	3627.09	-0.136601	0.153368	-0.890671	0.373106	0.998902
MMP2	413.379	0.323252	0.196022	1.64906	0.0991359	0.998902
CPD	2657.53	0.136636	0.137108	0.99656	0.318978	0.998902
ACADL	2366.52	0.119254	0.17018	0.700751	0.483458	0.998902
SSR2	3875.11	0.13754	0.157692	0.872205	0.383097	0.998902
CCT4	3230.44	0.127429	0.165611	0.769448	0.441628	0.998902
ILF3	3756.64	0.0409336	0.14498	0.282339	0.777683	0.998902
TXN	2877.92	0.274263	0.193244	1.41926	0.155824	0.998902
ANXA6	2945.11	-0.0104834	0.163909	-0.0639586	0.949003	0.998902
SLK	2121.41	-0.242298	0.159762	-1.51662	0.129363	0.998902
REEP1	8778.65	-0.0818825	0.126857	-0.645469	0.518623	0.998902
RAC1	3841.68	0.0553587	0.138688	0.399161	0.689774	0.998902
ATP6V0A1	9637.25	0.168846	0.128701	1.31192	0.189546	0.998902
CLTCL1	4344.85	-0.0505346	0.144077	-0.350747	0.725778	0.998902
SERPINF1	196.227	0.15614	0.293952	0.531175	0.595298	0.998902
HSPD1	4647.15	0.0803282	0.165728	0.4847	0.62789	0.998902
NDUFS1	3964.23	0.105677	0.128456	0.822669	0.410696	0.998902
KIF21A	6003.93	-0.00779479	0.145948	-0.0534078	0.957407	0.998902
SDHA	4641.69	0.145598	0.164646	0.884308	0.37653	0.998902
SUN1	1761.57	-0.0805019	0.175702	-0.458172	0.646829	0.998902
CDC42BPB	5195.76	-0.0695885	0.149502	-0.465469	0.641595	0.998902
YPEL5	4879.74	0.0509612	0.144159	0.353506	0.723709	0.998902
CALB1	2148.61	0.137363	0.182004	0.754722	0.450416	0.998902
UTRN	1087.99	-0.0790838	0.160824	-0.491742	0.622902	0.998902
LOC106030437	7704.68	0.0693725	0.171397	0.404749	0.685662	0.998902
NBR1	3155.27	-0.0297143	0.157752	-0.188361	0.850594	0.998902
LOC106037782	2175.37	0.380916	0.207067	1.83958	0.0658307	0.998902
KIF5B	4294.8	-0.061402	0.141501	-0.433934	0.664336	0.998902
AP2B1	7619.06	0.129248	0.145898	0.885876	0.375685	0.998902
RAB7A	5040.28	0.145061	0.146533	0.989957	0.322195	0.998902
GABRA3	12070.3	-0.114771	0.15313	-0.749503	0.453554	0.998902
ADD3	3608.95	-0.0424768	0.158099	-0.268672	0.788182	0.998902
GAD2	11820.6	-0.114535	0.157455	-0.727414	0.466972	0.998902
MAPK8IP3	6710.59	0.0220636	0.127723	0.172745	0.862852	0.998902
HN1	2478.47	0.135529	0.174174	0.778123	0.436497	0.998902
EPB41L1	9733.6	-0.0232296	0.138777	-0.167388	0.867065	0.998902
LOC106046469	1130.28	0.0462914	0.172725	0.268007	0.788694	0.998902
HTRA1	3987.11	0.0856468	0.14161	0.604809	0.545306	0.998902
FUNDC2	4438.44	0.0550597	0.157433	0.349735	0.726537	0.998902
WNK1	2891.34	-0.206937	0.133741	-1.5473	0.121791	0.998902
SPOCK1	7179.98	-0.0619969	0.177488	-0.349301	0.726863	0.998902
ADNP	3242.25	-0.167069	0.139031	-1.20166	0.229494	0.998902
ARNT2	8918.34	0.0404942	0.152646	0.265283	0.790792	0.998902
ASH1L	3191.73	-0.262421	0.174345	-1.50518	0.132279	0.998902
TMEM59	3981.99	0.174848	0.141081	1.23935	0.215217	0.998902
PTBP1	1020.72	-0.0827224	0.161347	-0.512698	0.608162	0.998902
LDLRAD4	3061.44	-0.137128	0.211911	-0.647102	0.517566	0.998902
LOC106048580	4552.2	-0.200855	0.555758	-0.361408	0.717795	0.998902
KCTD2	3241.68	-0.041227	0.149531	-0.275708	0.782772	0.998902
TMEM30A	5810.64	0.0609764	0.147764	0.412661	0.679855	0.998902
CLASP1	5326.98	0.0242087	0.181278	0.133544	0.893763	0.998902
SNAP25	12696.4	0.227347	0.143321	1.58628	0.112677	0.998902
LOC106037917	3636.26	0.276785	0.164549	1.68208	0.0925537	0.998902
FAIM2	12786.8	0.168824	0.126304	1.33665	0.181338	0.998902
PRDX6	7160.44	0.277526	0.174392	1.59139	0.111522	0.998902
CAP1	2983.91	0.0934935	0.134626	0.694467	0.487389	0.998902
SRRM1	2307.6	-0.131044	0.14791	-0.885974	0.375631	0.998902
PAFAH1B2	5148.96	0.138429	0.143256	0.96631	0.333889	0.998902
PAIP2	3612.83	0.134768	0.154294	0.873445	0.38242	0.998902
DDB1	3122.07	0.129072	0.134208	0.961732	0.336184	0.998902
CTSL	1406.8	0.0605765	0.171166	0.353905	0.72341	0.998902
ARF4	3561.99	0.0385449	0.152277	0.253124	0.800172	0.998902
PDIA4	2244.53	-0.172063	0.190135	-0.904951	0.365491	0.998902
CCT2	3565.37	0.22256	0.161666	1.37667	0.168615	0.998902
RCBTB1	1753.45	0.0737512	0.147096	0.501382	0.616103	0.998902
RPN2	2145.52	0.203363	0.145371	1.39892	0.161837	0.998902
ADH5	4108.1	0.183257	0.164828	1.1118	0.266222	0.998902
ATP6V1H	7913.74	0.198037	0.151515	1.30704	0.191198	0.998902
CLEC3B	2031.75	-0.0529647	0.279423	-0.18955	0.849662	0.998902
CSRP3	5.14958	0.103509	1.0687	0.0968551	0.922841	0.998902
FAM134A	5591.83	0.206467	0.15827	1.30452	0.192055	0.998902
CLDN1	89.1697	0.605722	0.533267	1.13587	0.256011	0.998902
PRKACB	4386.24	-0.0266443	0.15713	-0.169569	0.865349	0.998902
LOC106041274	1696.5	0.0600539	0.140639	0.427008	0.669374	0.998902
LOC106049214	10.4349	1.03922	0.838998	1.23864	0.215478	0.998902
ACTA2	283.189	0.305653	0.690333	0.442761	0.657939	0.998902
SERPINE2	2189.42	0.121082	0.153584	0.788377	0.430476	0.998902
SQSTM1	1924.11	0.149177	0.168326	0.886239	0.375489	0.998902
ASAH1	2750.87	0.0625196	0.158225	0.395132	0.692746	0.998902
SF3A1	2805.6	0.02431	0.140522	0.172998	0.862653	0.998902
PPP1R2	4688.64	0.0707033	0.141651	0.499138	0.617682	0.998902
CD82	2341.58	0.203467	0.169578	1.19984	0.2302	0.998902
LOC106038554	1218.32	-0.29096	0.212308	-1.37046	0.170542	0.998902
ANXA5	1437.64	0.11137	0.225395	0.494111	0.621228	0.998902
WDFY1	1915.37	0.0634503	0.143254	0.44292	0.657823	0.998902
THRAP3	2434.46	-0.0615974	0.136117	-0.452533	0.650885	0.998902
EFEMP1	1709.18	0.155621	0.17323	0.898346	0.369001	0.998902
UBAP2	1732.28	-0.215757	0.138815	-1.55428	0.120117	0.998902
PDK3	3847.4	0.0392431	0.149031	0.263322	0.792303	0.998902
TPD52L2	3142.37	0.0926565	0.141692	0.653929	0.513158	0.998902
MDN1	1080.49	-0.135686	0.166685	-0.814026	0.41563	0.998902
BTF3L4	2634.26	-0.035807	0.136245	-0.262814	0.792694	0.998902
LOC106039682	2290.29	0.155902	0.134928	1.15545	0.247906	0.998902
RPL29	1549.57	0.508968	0.215911	2.3573	0.0184083	0.998902
PLEKHB2	2749.08	0.0354528	0.186504	0.190091	0.849238	0.998902
RAB1A	3248.47	0.0453616	0.138354	0.327867	0.743012	0.998902
CRYM	11324.9	0.349592	0.625516	0.558886	0.57624	0.998902
CNTN1	11391	-0.176443	0.185571	-0.950811	0.3417	0.998902
TKT	2953.31	0.136441	0.154878	0.880962	0.378338	0.998902
LOC106033972	4.90422	-0.779487	1.35872	-0.573692	0.566176	0.998902
API5	2077.4	0.105661	0.135869	0.777666	0.436766	0.998902
ABCC5	3458.94	-0.201958	0.18219	-1.1085	0.267645	0.998902
COPB2	2706.84	0.010992	0.138628	0.0792915	0.936801	0.998902
MFN1	3198.26	-0.085447	0.16544	-0.516482	0.605518	0.998902
ACTN1	2438.3	-0.103553	0.154374	-0.670791	0.502354	0.998902
DGKQ	2794.24	-0.147124	0.176114	-0.835392	0.403497	0.998902
BTBD2	5160.5	0.0247897	0.130141	0.190484	0.84893	0.998902
ERLIN2	1819.33	0.0480062	0.143019	0.335663	0.737125	0.998902
RNF17	19.2517	0.75945	0.66692	1.13874	0.254811	0.998902
YWHAG	11229.6	-0.038344	0.141718	-0.270565	0.786726	0.998902
ADD1	5101.74	-0.197667	0.170901	-1.15662	0.247428	0.998902
PRSS23	612.336	-0.109855	0.256867	-0.427671	0.668891	0.998902
CCT8	3443.77	0.21715	0.170093	1.27665	0.201724	0.998902
TGM2	260.512	0.216677	0.354268	0.611619	0.54079	0.998902
RGS5	2693.13	0.127956	0.177597	0.720487	0.471225	0.998902
FDFT1	4040.3	0.104205	0.134593	0.774226	0.438797	0.998902
KCTD3	3024.53	0.0205353	0.148709	0.13809	0.890169	0.998902
FUBP1	2852.95	-0.0755699	0.145222	-0.520375	0.602802	0.998902
TPM1	2120.81	-0.0219772	0.142619	-0.154098	0.877533	0.998902
PTBP3	573.618	-0.226145	0.20183	-1.12047	0.262514	0.998902
TMEM184B	3569.08	-0.0552938	0.13438	-0.411473	0.680725	0.998902
TCF12	1768.33	-0.232028	0.15463	-1.50054	0.133475	0.998902
GABRE	7520.8	-0.282253	0.155802	-1.81161	0.0700458	0.998902
UBL3	3557.64	0.0405114	0.162773	0.248883	0.803451	0.998902
CHTOP	2457.35	0.0757497	0.142258	0.53248	0.594394	0.998902
WDFY3	3941.57	-0.188208	0.17114	-1.09973	0.271448	0.998902
VAPA	3528.24	0.0614987	0.159307	0.386038	0.699469	0.998902
CD59	2592.64	0.349556	0.179918	1.94286	0.0520326	0.998902
CHD4	2929.5	0.0202412	0.143515	0.141039	0.887839	0.998902
ELAVL1	3120.11	-0.200536	0.151435	-1.32424	0.185424	0.998902
ARHGAP1	2557.58	-0.0302296	0.147547	-0.20488	0.837666	0.998902
USP20	4802.76	-0.12151	0.156705	-0.775408	0.438099	0.998902
ARFGEF3	4085.01	-0.274684	0.201367	-1.3641	0.172536	0.998902
ETF1	2577.27	0.0234446	0.139702	0.167819	0.866726	0.998902
CKAP5	3373.35	-0.029502	0.150746	-0.195706	0.84484	0.998902
DCTN1	4899.19	0.195652	0.145456	1.34509	0.178596	0.998902
NPTN	6217.23	0.083402	0.145826	0.57193	0.567369	0.998902
ST8SIA3	9819.66	0.0684824	0.152193	0.44997	0.652732	0.998902
SEL1L	2376.46	-0.0493359	0.161172	-0.306107	0.759523	0.998902
KIF1B	3033.06	-0.267435	0.247919	-1.07872	0.280712	0.998902
TPM2	1360.54	0.2759	0.211405	1.30508	0.191865	0.998902
PLS3	436.09	-0.216559	0.183276	-1.1816	0.237364	0.998902
SBNO1	1979.98	-0.0877346	0.159028	-0.551691	0.58116	0.998902
KMT2E	1823.01	-0.21173	0.175187	-1.20859	0.226819	0.998902
FAM120A	2294.82	-0.17087	0.16674	-1.02477	0.305471	0.998902
CCDC50	1257.78	0.0200882	0.188678	0.106468	0.915211	0.998902
HSD17B12	4241.08	0.0441867	0.151201	0.292239	0.770104	0.998902
SAT1	1723.56	-0.0932278	0.215611	-0.432388	0.665459	0.998902
NEFL	9594.32	0.384091	0.201189	1.90911	0.056248	0.998902
EIF5A2	1747.55	0.0408863	0.150047	0.27249	0.785245	0.998902
RCN2	2877.51	0.0379821	0.174467	0.217703	0.82766	0.998902
SEZ6L	7809.59	0.0186012	0.1447	0.12855	0.897714	0.998902
NAA50	1491.65	-0.0130944	0.147396	-0.0888382	0.92921	0.998902
KIAA1551	482.037	-0.234949	0.205885	-1.14117	0.253801	0.998902
PPP2CA	4385.35	0.0841758	0.16311	0.516066	0.605808	0.998902
TJP2	1601.38	-0.0200078	0.173759	-0.115146	0.908329	0.998902
NCKAP1	4036.46	0.0404503	0.150633	0.268535	0.788287	0.998902
DNAJC3	2270.83	-0.0663719	0.143344	-0.463024	0.643347	0.998902
BDH1	5603.02	0.0194834	0.173914	0.112029	0.9108	0.998902
PRPS1	3599.77	-0.0193587	0.157438	-0.122961	0.902138	0.998902
LRP11	3877.56	0.0633166	0.12953	0.488819	0.62497	0.998902
ZFP36L1	1125.23	0.0126236	0.171957	0.0734114	0.941479	0.998902
LOC106029371	2675.08	0.157424	0.165126	0.953361	0.340407	0.998902
LOC106039304	1135.78	-0.237581	0.212337	-1.11889	0.263189	0.998902
DHCR24	3426.09	0.0532301	0.13698	0.388598	0.697573	0.998902
SERPINI1	6358.32	0.0683924	0.178686	0.382751	0.701905	0.998902
PLIN2	630.373	-0.0680566	0.170044	-0.40023	0.688987	0.998902
RAB21	3441.85	0.0437401	0.139501	0.313547	0.753865	0.998902
USP42	255.734	-0.363035	0.222176	-1.634	0.10226	0.998902
MAP2K1	4904.99	0.176453	0.14643	1.20504	0.22819	0.998902
HNRNPH3	2079.93	-0.0285305	0.182193	-0.156595	0.875564	0.998902
WSB1	2069.88	-0.180945	0.168617	-1.07311	0.283221	0.998902
TOLLIP	5194.31	0.00844193	0.154568	0.0546163	0.956444	0.998902
FAM129A	1161.77	-0.0752936	0.184823	-0.407382	0.683727	0.998902
HP1BP3	2409.72	-0.0534165	0.142069	-0.37599	0.706925	0.998902
MADD	4861.15	-0.0783462	0.142016	-0.551672	0.581173	0.998902
ANKRD17	2941.99	-0.226809	0.164183	-1.38144	0.167143	0.998902
ANKRD11	3058.47	-0.0863891	0.16874	-0.511967	0.608674	0.998902
JUP	1203.07	-0.0870081	0.143166	-0.607742	0.543359	0.998902
PTPRU	3305.83	-0.28249	0.148412	-1.90342	0.0569857	0.998902
ATP5C1	3009.45	0.0904363	0.188752	0.479128	0.631848	0.998902
MAPT	6865.49	-0.0682086	0.147274	-0.46314	0.643264	0.998902
LOC106033372	3409.1	-0.0240859	0.150658	-0.159872	0.872982	0.998902
CTSA	2183.23	0.0546837	0.183238	0.298429	0.765376	0.998902
WDTC1	1792.43	-0.0876953	0.143954	-0.609191	0.542398	0.998902
NPDC1	4532.3	0.163065	0.136957	1.19063	0.233801	0.998902
CTTN	1635.96	-0.141968	0.155083	-0.915431	0.359965	0.998902
LOC106049916	916.283	-0.139866	1.92346	-0.0727157	0.942032	0.998902
NR1H3	2328.4	-0.0765184	0.139708	-0.547702	0.583897	0.998902
CHP1	2543.08	0.0307397	0.162914	0.188686	0.850339	0.998902
OBSCN	51.3466	0.285337	0.458428	0.622424	0.533663	0.998902
CAV1	318.96	0.0232735	0.246562	0.0943918	0.924798	0.998902
TM9SF3	2396.47	0.0358768	0.143158	0.250609	0.802116	0.998902
NPC2	583.205	0.0222733	0.201609	0.110478	0.91203	0.998902
SMC2	696.082	-0.0528041	0.157566	-0.335123	0.737532	0.998902
HSPH1	4599.67	-0.0217394	0.153606	-0.141527	0.887454	0.998902
MLLT4	1227.96	-0.0897388	0.182081	-0.492851	0.622118	0.998902
KPNA4	2317.65	-0.0805776	0.138994	-0.579721	0.562103	0.998902
PTK2	2743.13	0.152567	0.158125	0.964852	0.334619	0.998902
ACTR10	4617.18	0.139542	0.15511	0.899631	0.368317	0.998902
AHNAK2	479.4	-0.131956	0.281027	-0.469549	0.638677	0.998902
RCAN1	1375.53	0.0139192	0.145146	0.0958978	0.923602	0.998902
LOC106047010	8690.82	-0.0467721	0.132242	-0.353687	0.723574	0.998902
LOC106036131	2025.02	0.121512	0.176288	0.689286	0.490644	0.998902
BASP1	10530	0.0399548	0.159429	0.250611	0.802115	0.998902
AP3D1	3573.54	0.0737903	0.135844	0.5432	0.586992	0.998902
HECA	1682.13	-0.0720946	0.154189	-0.467573	0.64009	0.998902
TNIK	6260.7	-0.0758061	0.150156	-0.504849	0.613665	0.998902
EPN2	4152.84	-0.0584822	0.132845	-0.440228	0.659772	0.998902
RAD21	3248.35	-0.0199367	0.167132	-0.119287	0.905048	0.998902
PDE1C	616.873	-0.202807	0.178564	-1.13576	0.256056	0.998902
ITFG1	7821.36	-0.0534829	0.181282	-0.295027	0.767973	0.998902
C2CD2L	4046.21	-0.0599169	0.150142	-0.39907	0.689842	0.998902
PDCD4	861.455	-0.060727	0.161243	-0.376617	0.706458	0.998902
RBBP4	2836.29	0.14098	0.14394	0.979439	0.327363	0.998902
LOC106049430	54.6145	0.533737	0.512693	1.04105	0.297854	0.998902
LOC106041547	4698.86	0.184463	0.13466	1.36984	0.170736	0.998902
COL4A1	607.785	-0.284064	0.213657	-1.32953	0.183673	0.998902
ATP5F1	4098.29	0.19176	0.148571	1.2907	0.196808	0.998902
GOT2	4752.57	0.229546	0.162034	1.41666	0.156583	0.998902
GNE	1555.31	0.0596808	0.152496	0.39136	0.695531	0.998902
KPNB1	2211.99	-0.0285106	0.134203	-0.212443	0.831761	0.998902
HSBP1	4459.26	0.00855418	0.162905	0.0525101	0.958122	0.998902
TSC2	2270.36	-0.0626144	0.136434	-0.458937	0.646279	0.998902
EMC1	3355.71	0.0489853	0.165967	0.29515	0.767879	0.998902
WDR1	3335.44	0.103379	0.141339	0.731422	0.464521	0.998902
TOP2B	2863.26	-0.0630477	0.139646	-0.451483	0.651641	0.998902
SCN3B	7039.88	0.0818089	0.131737	0.621002	0.534599	0.998902
TLN1	1314.73	-0.0802391	0.203302	-0.394679	0.69308	0.998902
NRCAM	6819.23	-0.145368	0.180896	-0.803599	0.421628	0.998902
CHKA	3102.4	-0.246008	0.174397	-1.41062	0.158355	0.998902
ABCE1	2139.13	0.156402	0.161388	0.969108	0.332492	0.998902
RNF103	3405.19	0.222688	0.149767	1.48689	0.137043	0.998902
ERP29	3656.46	0.180467	0.157732	1.14414	0.252566	0.998902
HECTD4	3572.57	-0.235584	0.17184	-1.37095	0.170392	0.998902
DIP2B	2485.86	-0.172147	0.166705	-1.03264	0.301772	0.998902
GNA11	3603.71	-0.0211629	0.138592	-0.152699	0.878636	0.998902
EIF3E	1953.95	0.124092	0.167914	0.739021	0.459894	0.998902
SSR1	2308.9	0.0184653	0.139475	0.132391	0.894675	0.998902
ISCU	3635.45	0.210749	0.1874	1.12459	0.260761	0.998902
OGN	28.2781	0.824879	0.630516	1.30826	0.190785	0.998902
NOTCH2	1421.77	-0.23814	0.230431	-1.03345	0.301392	0.998902
FOXO4	2025.22	-0.0900432	0.150337	-0.598942	0.549212	0.998902
TOB1	1187.73	0.149663	0.195225	0.766617	0.443309	0.998902
SMC5	1295.48	-0.381701	0.159692	-2.39023	0.0168378	0.998902
SEC31A	2372.46	-0.124627	0.147944	-0.842394	0.399567	0.998902
ANKRD10	1459.82	-0.225611	0.210952	-1.06949	0.28485	0.998902
ATP11B	2009.23	-0.117433	0.165575	-0.70924	0.478176	0.998902
LOC106031182	2496.09	-0.136638	0.200074	-0.68294	0.494645	0.998902
APMAP	3159.57	0.311648	0.226156	1.37802	0.168197	0.998902
LGMN	2127.93	0.0426213	0.187167	0.227718	0.819865	0.998902
MBNL1	1528.52	-0.255749	0.161153	-1.587	0.112513	0.998902
ATP6V1B2	6008.73	0.204827	0.146461	1.39851	0.16196	0.998902
PTEN	2682.5	-0.0462283	0.137981	-0.335033	0.7376	0.998902
PYGB	7068.51	0.210799	0.199379	1.05728	0.290384	0.998902
CDH2	3743	0.0130435	0.15988	0.081583	0.934978	0.998902
SPEN	2401.6	-0.142746	0.185544	-0.769336	0.441694	0.998902
UNC80	5398.27	-0.299176	0.211011	-1.41782	0.156243	0.998902
MFSD10	4219.45	0.113824	0.161227	0.705983	0.480199	0.998902
CAPZA2	2326.07	0.108058	0.169813	0.636335	0.524558	0.998902
RPL36	1546.27	0.455111	0.227384	2.00151	0.0453379	0.998902
LOC106035359	18.6468	-0.27738	0.733174	-0.378328	0.705187	0.998902
REEP5	2547.86	0.039555	0.161501	0.244921	0.806518	0.998902
PTPRZ1	9492.91	-0.150574	0.179076	-0.840836	0.40044	0.998902
HNRNPM	2045.93	0.107595	0.166708	0.645409	0.518662	0.998902
ACOT7	6841.14	0.177005	0.159357	1.11075	0.266677	0.998902
GAP43	11390.8	-0.0172016	0.144687	-0.118888	0.905364	0.998902
MAPRE1	1688.86	-0.0918323	0.141932	-0.647016	0.517622	0.998902
PARP1	2829.2	-0.0249466	0.149257	-0.167138	0.867261	0.998902
XPO1	2230.57	-0.191503	0.137149	-1.39631	0.16262	0.998902
LOC106034387	4012.07	0.0759056	0.211583	0.35875	0.719782	0.998902
CCDC88C	1000.56	-0.239535	0.175169	-1.36745	0.171485	0.998902
TUB	5346.24	-0.133938	0.139857	-0.957676	0.338226	0.998902
PER2	1359.69	-0.358663	0.144768	-2.47751	0.0132303	0.998902
MAP7D2	4395.19	0.0937846	0.201186	0.46616	0.641101	0.998902
NAP1L4	2490.95	-0.0194252	0.171161	-0.113491	0.909642	0.998902
TRA2A	2032.16	0.0337033	0.157916	0.213425	0.830996	0.998902
CORO1C	3555.33	0.116667	0.1433	0.81414	0.415565	0.998902
RNMT	4003.9	0.0161861	0.150373	0.10764	0.914281	0.998902
PSMD1	2802.17	0.102497	0.14336	0.714959	0.474634	0.998902
MAPK14	1638.98	-0.0148592	0.160926	-0.0923358	0.926431	0.998902
HID1	5012.43	-0.0771445	0.14102	-0.547048	0.584346	0.998902
PTMA	2476.51	-0.240828	0.226985	-1.06099	0.288696	0.998902
HNRNPR	3086.72	-0.0233266	0.140338	-0.166217	0.867986	0.998902
ALDH1A3	33.2428	-0.0738745	0.548267	-0.134742	0.892816	0.998902
DENND5B	2661.86	-0.187905	0.158208	-1.18771	0.234948	0.998902
RTFDC1	1917.22	0.101981	0.144484	0.705833	0.480292	0.998902
GNB4	2813.91	-0.373876	0.179886	-2.07841	0.0376719	0.998902
EPB41L2	596.617	-0.0396296	0.221052	-0.179277	0.85772	0.998902
TTC28	1462.28	-0.332415	0.170846	-1.9457	0.0516911	0.998902
WAPAL	1179.01	-0.183184	0.153976	-1.18969	0.234169	0.998902
CCPG1	1840.29	-0.160335	0.167395	-0.957822	0.338152	0.998902
LOC106038017	1212.54	0.115342	0.149524	0.771398	0.440471	0.998902
MDH2	3519.85	0.241453	0.172638	1.39861	0.16193	0.998902
SPPL2A	927.153	-0.118349	0.177244	-0.667717	0.504314	0.998902
CRK	2451.29	-0.0829542	0.143871	-0.576587	0.564219	0.998902
HERC1	2333.69	-0.177401	0.182943	-0.969707	0.332193	0.998902
HIF1A	1915.1	-0.322014	0.161053	-1.99943	0.0455624	0.998902
LAMB1	102.818	0.237273	0.335502	0.707217	0.479432	0.998902
AHCY	2630.24	0.165658	0.143877	1.15139	0.249571	0.998902
LOC106030919	3038.43	0.255538	0.161214	1.58509	0.112947	0.998902
LOC106049220	1.61345	-1.83476	2.44022	-0.751885	0.45212	0.998902
PSMD3	2513.67	0.218624	0.165619	1.32004	0.186821	0.998902
ZHX3	3246.58	-0.210981	0.173512	-1.21595	0.224005	0.998902
RAP1GAP2	3631	-0.174305	0.138176	-1.26147	0.207139	0.998902
STT3A	1586.87	0.0457545	0.159743	0.286426	0.774552	0.998902
MAPK1IP1L	3325.3	-0.0346564	0.133194	-0.260195	0.794714	0.998902
UBR5	1597.5	-0.104288	0.171208	-0.609126	0.542441	0.998902
CTNND1	825.719	0.0789606	0.186398	0.423612	0.671849	0.998902
TAF1	2834.48	-0.0105458	0.153765	-0.068584	0.945321	0.998902
EIF1AX	3310.22	0.133009	0.161339	0.824412	0.409706	0.998902
ARGLU1	2555.3	-0.0790677	0.158226	-0.499714	0.617276	0.998902
NUP98	1532.23	-0.0421942	0.152685	-0.276347	0.782282	0.998902
SLC25A5	3236.72	0.265223	0.198965	1.33301	0.182527	0.998902
AP1M1	4156.82	0.0171737	0.151628	0.113262	0.909823	0.998902
RAB18	3280.89	0.154257	0.142032	1.08607	0.277446	0.998902
SMS	3156.65	0.0673729	0.151915	0.44349	0.657411	0.998902
TOP1	2143.25	-0.185284	0.134354	-1.37907	0.167873	0.998902
LTBP2	756.982	-0.253354	0.265849	-0.953	0.34059	0.998902
FEZ1	7595.07	0.154537	0.187858	0.822628	0.410719	0.998902
TPR	2266.24	-0.0135073	0.152778	-0.088411	0.92955	0.998902
ALDH1A1	15.123	0.160482	0.739896	0.216899	0.828287	0.998902
SEC61A1	1607.59	0.0611081	0.144966	0.421534	0.673365	0.998902
LOC106034313	4228.95	-0.117201	0.179851	-0.651654	0.514624	0.998902
EIF5B	1812.67	-0.268527	0.141997	-1.89108	0.0586139	0.998902
SLC40A1	1184.78	0.0778449	0.175415	0.443776	0.657205	0.998902
ACTN2	162.879	-0.233216	0.262631	-0.887999	0.374541	0.998902
CADPS	6796.29	-0.0446452	0.155733	-0.286678	0.774359	0.998902
EPS15	2594.48	-0.077438	0.177213	-0.436977	0.662128	0.998902
PNRC2	2052.6	0.0262347	0.144721	0.181278	0.856149	0.998902
PCM1	1339.25	-0.0779167	0.15539	-0.501427	0.61607	0.998902
CHL1	8340	0.081248	0.17836	0.455529	0.648729	0.998902
PDGFD	295.923	0.193521	0.204927	0.944341	0.344995	0.998902
MYO5A	5255.18	-0.173382	0.179118	-0.967978	0.333056	0.998902
DPYSL3	3780.85	0.0938008	0.172252	0.544556	0.586059	0.998902
TM9SF2	2133.03	0.0770089	0.139416	0.552366	0.580698	0.998902
SDC2	3577.55	0.110632	0.179009	0.618025	0.536559	0.998902
SLC30A9	3559.77	-0.183334	0.149113	-1.2295	0.218886	0.998902
PXMP4	2197.85	-0.233787	0.143496	-1.62922	0.103267	0.998902
ABR	5232.08	0.0684009	0.149748	0.456772	0.647835	0.998902
LTBP1	885.43	0.187679	0.158124	1.18691	0.235262	0.998902
MDM4	1847.27	-0.237508	0.17251	-1.37678	0.16858	0.998902
AGRN	2441.7	-0.202559	0.148396	-1.36499	0.172256	0.998902
TGOLN2	1937.66	0.00984872	0.203666	0.0483572	0.961432	0.998902
FAM168B	2125.03	-0.0974351	0.187083	-0.520812	0.602498	0.998902
DYNLRB1	4734.14	0.186069	0.169656	1.09674	0.272756	0.998902
GPR107	2185.94	-0.00777161	0.137614	-0.0564739	0.954964	0.998902
LOC106032950	5130.05	0.336023	0.215853	1.55672	0.119537	0.998902
PLA2G7	8238.26	-0.0257767	0.145184	-0.177545	0.85908	0.998902
SPEG	573.933	0.0520139	0.210848	0.24669	0.805148	0.998902
DYNC1I2	1880.29	0.0741603	0.137722	0.538479	0.590246	0.998902
LOC106049848	1451.47	-0.656499	0.838353	-0.783082	0.433579	0.998902
SUPT6H	2718.05	0.07624	0.136231	0.559638	0.575726	0.998902
EPRS	2918.32	-0.0956931	0.151733	-0.630668	0.528257	0.998902
WDR5	3406.06	0.0368578	0.162658	0.226597	0.820737	0.998902
LOC106049896	2467.67	0.602094	0.465521	1.29338	0.195881	0.998902
SDCBP	2099.61	0.0814966	0.138665	0.587721	0.55672	0.998902
FAM91A1	1498.33	-0.116866	0.156226	-0.748058	0.454425	0.998902
BNIP3	2468.6	0.0944385	0.152959	0.617411	0.536964	0.998902
COL4A2	673.777	-0.151414	0.178191	-0.849728	0.395477	0.998902
LNPEP	1782.41	-0.200052	0.187088	-1.0693	0.284936	0.998902
PUM1	2342.25	-0.0712096	0.139487	-0.510509	0.609695	0.998902
LOC106045518	2720.44	-0.0934865	0.149601	-0.624904	0.532034	0.998902
HSD17B4	2818.21	0.105252	0.147624	0.712974	0.475862	0.998902
ALDH1A2	995.894	0.092522	0.169623	0.545458	0.585438	0.998902
USP8	2280.55	-0.105686	0.149095	-0.708848	0.478419	0.998902
CDC42SE2	2230.65	-0.0279926	0.13498	-0.207384	0.83571	0.998902
NUP210L	1352.89	0.51989	0.252069	2.06249	0.0391611	0.998902
EDF1	3152.3	0.194001	0.182291	1.06424	0.287222	0.998902
AKAP9	3435.87	-0.0555438	0.14183	-0.391622	0.695337	0.998902
LHX3	17.0077	0.267983	0.823823	0.325291	0.744961	0.998902
MORF4L1	3678.04	0.0712477	0.154604	0.46084	0.644913	0.998902
SCAMP4	3064.02	0.0530704	0.141734	0.374437	0.708079	0.998902
DHX15	2187.03	0.0971794	0.140043	0.693926	0.487729	0.998902
ATP6V1C1	7058.86	0.259733	0.142839	1.81837	0.069008	0.998902
LOC106041275	1170.84	-0.0897203	0.16574	-0.541332	0.588279	0.998902
VSNL1	10245.2	0.155105	0.14217	1.09098	0.275281	0.998902
KLC1	5542.04	0.144605	0.174438	0.828977	0.407117	0.998902
PCMT1	5666.72	0.123202	0.160574	0.767258	0.442928	0.998902
SLC2A13	7934.27	0.042701	0.151222	0.282374	0.777657	0.998902
RAB22A	2165.16	-0.279673	0.146475	-1.90936	0.0562159	0.998902
LOC106039999	2696.43	0.165312	0.158542	1.0427	0.297088	0.998902
RSRP1	2436.74	-0.0880289	0.153832	-0.572241	0.567159	0.998902
TMLHE	888.872	-0.0444703	0.165932	-0.268003	0.788697	0.998902
LOC106035717	4896.07	0.193045	0.149926	1.28761	0.197883	0.998902
ATP6V0E1	625.157	0.199085	0.18541	1.07375	0.282933	0.998902
TPRG1L	3545	0.0970694	0.155057	0.626025	0.531298	0.998902
GCC2	3098.45	-0.0949962	0.165685	-0.573354	0.566405	0.998902
AMFR	2879.67	0.0961473	0.134002	0.717504	0.473063	0.998902
PODXL2	5502.51	-0.0588546	0.165825	-0.354919	0.72265	0.998902
LOC106049716	2665.61	0.128069	0.153462	0.834533	0.403981	0.998902
HECTD1	2551.16	-0.100777	0.140509	-0.717227	0.473234	0.998902
ZC3H13	2761.43	-0.0631273	0.145768	-0.433066	0.664967	0.998902
DNM1L	4072.04	-0.0650826	0.13765	-0.472813	0.636347	0.998902
ASTN1	9421.64	-0.0605146	0.206984	-0.292364	0.770009	0.998902
DNAJC6	6110.63	-0.124103	0.170934	-0.726026	0.467823	0.998902
NOLC1	1179.5	-0.141994	0.143927	-0.986574	0.323852	0.998902
SERINC3	2630.96	0.0738588	0.141162	0.523219	0.600822	0.998902
NARS	4303.59	0.037341	0.153283	0.243608	0.807535	0.998902
HMGCS1	5144.67	-0.133669	0.204155	-0.654744	0.512632	0.998902
RHOU	1730.83	0.102421	0.269503	0.380036	0.703919	0.998902
GBF1	1764.37	0.0439304	0.163708	0.268345	0.788433	0.998902
GP1BB	6020.55	0.297411	0.180632	1.64651	0.0996596	0.998902
CPT1A	1486.21	-0.138946	0.152259	-0.912561	0.361473	0.998902
GPBP1L1	1325.52	-0.0122549	0.14944	-0.0820053	0.934642	0.998902
GLS	4681.47	-0.0267255	0.150065	-0.178092	0.85865	0.998902
BRI3BP	2864.82	-0.00994958	0.146215	-0.0680478	0.945748	0.998902
MAP3K7	1887.07	-0.0557164	0.150969	-0.369057	0.712085	0.998902
NRP1	2123.8	-0.061341	0.172771	-0.355042	0.722558	0.998902
BOD1L1	977.338	-0.104567	0.200365	-0.521882	0.601752	0.998902
PCF11	1631.69	-0.212699	0.16405	-1.29655	0.194785	0.998902
STAU1	3777.65	-0.0949529	0.170176	-0.557968	0.576866	0.998902
UBE3C	1755.27	-0.099844	0.137559	-0.725827	0.467945	0.998902
POU1F1	19.672	-0.136062	0.622194	-0.218681	0.826898	0.998902
ARPC2	1869.96	0.205508	0.158547	1.2962	0.194907	0.998902
ACSL4	4800.18	-0.0646272	0.141812	-0.455724	0.648588	0.998902
ADRBK2	4954.54	-0.118599	0.155617	-0.762118	0.445989	0.998902
LOC106038551	1943.28	0.0109227	0.141534	0.0771736	0.938485	0.998902
PPIP5K1	5504.15	0.0801043	0.152249	0.526141	0.59879	0.998902
VPS37B	1489.07	0.0566949	0.144347	0.392769	0.69449	0.998902
USP7	2031.84	-0.107394	0.147137	-0.729886	0.46546	0.998902
CUL3	1835.94	-0.0383813	0.157459	-0.243755	0.807421	0.998902
CYGB	2910.16	0.175515	0.276196	0.635473	0.52512	0.998902
EGLN1	1923.97	-0.112863	0.173704	-0.649744	0.515857	0.998902
TNKS	3319.24	-0.23854	0.186629	-1.27815	0.201196	0.998902
PSMD2	3136.88	0.117723	0.179482	0.655904	0.511886	0.998902
LOC106031662	1870.4	-0.0246033	0.142777	-0.17232	0.863186	0.998902
ATP6V1E1	5166.86	0.232389	0.187699	1.2381	0.215681	0.998902
RRM1	1958.36	0.0622475	0.158512	0.392699	0.694542	0.998902
S100A11	172.218	0.370075	0.288953	1.28074	0.200284	0.998902
ANXA4	1631.35	0.0604814	0.176886	0.341923	0.732409	0.998902
SNRNP200	2434.63	0.175333	0.152637	1.1487	0.250682	0.998902
PDGFRB	587.249	0.182587	0.273761	0.666957	0.5048	0.998902
KAT6A	1556.46	-0.193988	0.156632	-1.2385	0.215532	0.998902
CAPZB	2496.65	0.0646954	0.1487	0.435073	0.66351	0.998902
SEC24C	1575.24	-0.0291821	0.140332	-0.207951	0.835267	0.998902
GHRHR	3.08383	-0.932159	1.46205	-0.637568	0.523755	0.998902
SLC4A10	8514.08	-0.0791249	0.138148	-0.572756	0.56681	0.998902
AP1S2	2190.33	0.20534	0.16506	1.24403	0.213488	0.998902
LOC106045060	264.231	-0.172461	0.204126	-0.844878	0.398179	0.998902
NTRK2	8461.38	-0.231678	0.151123	-1.53304	0.125267	0.998902
NDFIP1	3460.67	0.118043	0.131084	0.900519	0.367844	0.998902
NISCH	3992.12	0.0219352	0.139726	0.156987	0.875255	0.998902
LOC106044428	5738.86	0.397002	0.172901	2.29613	0.0216687	0.998902
SS18	1287.73	0.0497418	0.157738	0.315345	0.7525	0.998902
ADAP1	4358.35	0.0885099	0.142459	0.621301	0.534401	0.998902
ABL1	1385.38	-0.122989	0.183461	-0.670383	0.502613	0.998902
SLIT3	1027.51	-0.0333379	0.211998	-0.157256	0.875043	0.998902
KDELR2	1261.89	0.0462817	0.15093	0.306644	0.759114	0.998902
DYNC1I1	9300.68	0.0793482	0.15338	0.517332	0.604924	0.998902
ARL1	2947.16	0.169207	0.158195	1.06961	0.284795	0.998902
LOC106048794	3079.33	-0.0899071	0.172289	-0.521839	0.601782	0.998902
SYNGR3	8112.57	0.0146983	0.148216	0.0991683	0.921005	0.998902
STAT3	1454.32	-0.169832	0.183989	-0.923057	0.355977	0.998902
PPM1K	2979.18	-0.0599185	0.179535	-0.333744	0.738573	0.998902
ARRDC3	975.047	-0.570942	0.208819	-2.73415	0.00625414	0.998902
SIPA1L1	2050.03	0.0711407	0.154979	0.459034	0.64621	0.998902
FXR1	1775.89	-0.0119537	0.144335	-0.0828193	0.933995	0.998902
GRIN1	10130.7	0.0783005	0.141185	0.554593	0.579173	0.998902
RAP1GDS1	5321.87	0.137412	0.149861	0.916932	0.359178	0.998902
SEC22B	2292.37	0.064502	0.1558	0.414004	0.678871	0.998902
EPB41L3	5791.92	0.0415492	0.137553	0.302059	0.762607	0.998902
ADIPOR2	1239.67	0.199203	0.181969	1.09471	0.273645	0.998902
UBN2	1415.07	-0.380216	0.223013	-1.7049	0.0882122	0.998902
NSA2	1427.51	0.33913	0.198332	1.70991	0.0872816	0.998902
LOC106033662	1422.63	0.175528	0.163916	1.07084	0.284241	0.998902
VDAC1	4144.1	0.248444	0.172898	1.43694	0.150736	0.998902
PHGDH	10656.6	-0.0276647	0.166979	-0.165678	0.86841	0.998902
UBE2D3	1830.02	0.0209348	0.172771	0.121171	0.903556	0.998902
PCSK1	2868.67	-0.276474	0.156782	-1.76343	0.0778281	0.998902
SDE2	2119.07	0.0196681	0.212726	0.0924576	0.926335	0.998902
MAP1LC3B	3242.81	0.00993966	0.160297	0.0620076	0.950557	0.998902
KANK1	1097.54	0.0687185	0.225803	0.30433	0.760876	0.998902
CTSK	106.125	0.369196	0.278514	1.32559	0.184975	0.998902
LUC7L3	1946.51	-0.15562	0.163014	-0.954639	0.33976	0.998902
EIF4G3	2029.96	-0.236346	0.139127	-1.69879	0.0893593	0.998902
SNX2	2113.43	0.0600329	0.147993	0.405647	0.685002	0.998902
ARHGAP5	2104.59	-0.133877	0.168272	-0.795602	0.426263	0.998902
PARVA	1764.8	-0.0329057	0.162582	-0.202394	0.839609	0.998902
CNP	4881.75	0.218289	0.470609	0.463843	0.64276	0.998902
CREBBP	1582.89	-0.086804	0.153885	-0.564083	0.572698	0.998902
SRSF3	1924.4	0.0687692	0.155109	0.443361	0.657505	0.998902
PLXNB1	2591	-0.103957	0.164174	-0.633212	0.526595	0.998902
SCYL2	1812.68	-0.0895104	0.155498	-0.575637	0.564861	0.998902
LDB3	344.155	0.243346	0.255339	0.953034	0.340573	0.998902
MAP3K1	512	-0.285829	0.223034	-1.28155	0.200001	0.998902
PDK4	494.887	-0.360114	0.244663	-1.47188	0.141054	0.998902
CYFIP1	1404.49	-0.0921693	0.173641	-0.530803	0.595556	0.998902
LOC106049487	1332.89	0.432075	0.182634	2.36579	0.0179916	0.998902
THBS1	189.083	0.0735239	0.304642	0.241345	0.809288	0.998902
DDOST	2176.97	0.146148	0.159442	0.916623	0.35934	0.998902
LOC106049126	115.781	-0.293463	0.391824	-0.748967	0.453877	0.998902
ALDH9A1	3015.63	0.118612	0.137688	0.861452	0.388989	0.998902
GTPBP4	1069.88	0.0846532	0.206761	0.409427	0.682227	0.998902
FAM174B	1666.48	-0.0210051	0.157149	-0.133663	0.893669	0.998902
INPP4A	2527.68	-0.189197	0.211383	-0.895043	0.370764	0.998902
GPD2	2015.82	-0.190119	0.160445	-1.18495	0.236039	0.998902
NCOR1	1679.3	-0.179736	0.175259	-1.02554	0.305107	0.998902
CEP170B	4021.09	-0.0781975	0.169944	-0.460137	0.645418	0.998902
DTNA	5324.04	-0.062558	0.15205	-0.41143	0.680757	0.998902
CAT	1254.83	0.0082075	0.181597	0.0451962	0.963951	0.998902
RABL6	2967.59	0.0315772	0.186872	0.168978	0.865814	0.998902
AGAP1	4290.04	-0.0142513	0.152088	-0.0937045	0.925344	0.998902
GPM6B	6809.7	-0.164677	0.17239	-0.955254	0.339449	0.998902
CCDC6	1895.48	-0.124948	0.150798	-0.828576	0.407344	0.998902
CAST	587.595	-0.142547	0.205197	-0.694684	0.487254	0.998902
EIF2AK4	1314.36	-0.13807	0.147086	-0.938702	0.347884	0.998902
NEO1	3122.34	-0.138246	0.152096	-0.908936	0.363384	0.998902
MLF2	2605.06	0.214542	0.166514	1.28844	0.197594	0.998902
TJP1	1546.34	-0.111335	0.182888	-0.608762	0.542682	0.998902
ATP6V1A	5158.6	-0.0354064	0.152824	-0.23168	0.816786	0.998902
CLCN3	3392.31	-0.0685029	0.155083	-0.441719	0.658693	0.998902
USP54	1741.98	-0.192014	0.146292	-1.31254	0.189337	0.998902
EIF4A3	1663.12	0.169169	0.147303	1.14844	0.250785	0.998902
CBX3	2469.66	-0.0902088	0.149018	-0.605354	0.544944	0.998902
THUMPD3	2364.27	0.0823271	0.146656	0.561363	0.57455	0.998902
KDM5A	875.817	-0.073081	0.153033	-0.477551	0.632969	0.998902
TTLL12	1276.24	0.0157397	0.160824	0.097869	0.922036	0.998902
PKP1	4.31525	-2.33436	1.39711	-1.67084	0.0947525	0.998902
PTMS	1966.35	-0.0131388	0.184859	-0.0710748	0.943338	0.998902
DNAJA2	3116.9	0.0601282	0.161821	0.371573	0.710211	0.998902
FAM21C	2617.21	0.101413	0.161631	0.627436	0.530373	0.998902
SORBS1	2718.84	-0.170525	0.161109	-1.05845	0.289851	0.998902
ZNF318	1556.35	-0.117886	0.155418	-0.75851	0.448146	0.998902
AKIRIN2	2515.3	0.230132	0.187134	1.22977	0.218783	0.998902
EIF2S2	2283	0.0794228	0.15403	0.515633	0.606111	0.998902
PRPF6	2883.42	0.151445	0.146511	1.03367	0.301289	0.998902
PUM2	1589.94	-0.0845285	0.146313	-0.577725	0.56345	0.998902
TEF	3426.26	-0.279853	0.228338	-1.22561	0.220346	0.998902
RNF13	1888.67	0.0590155	0.171995	0.343123	0.731506	0.998902
EEF2K	1416.2	0.00761692	0.156485	0.0486751	0.961178	0.998902
MPDZ	2702.93	-0.25803	0.147236	-1.75249	0.0796888	0.998902
LOC106042987	783.16	-0.151291	0.16866	-0.897016	0.36971	0.998902
ZNF451	1161.33	-0.14406	0.148827	-0.967968	0.33306	0.998902
AHCYL1	2937.33	-0.0485877	0.136043	-0.357149	0.72098	0.998902
SYNJ1	4587.47	-0.0879987	0.16857	-0.522029	0.60165	0.998902
CTGF	848.102	0.136224	0.293963	0.463407	0.643073	0.998902
DOCK9	2030.34	-0.0774553	0.155183	-0.499122	0.617694	0.998902
CBLN1	8310.78	0.468408	0.174666	2.68174	0.00732406	0.998902
KCNK5	293.714	-0.0577893	0.22308	-0.259052	0.795595	0.998902
LOC106035328	2566.02	0.225953	0.199774	1.13104	0.258036	0.998902
USO1	1851.69	0.00693728	0.147259	0.0471093	0.962426	0.998902
SEC16A	1545.09	-0.0734675	0.167578	-0.438407	0.661091	0.998902
FBXO31	2474.69	-0.0374881	0.150644	-0.248852	0.803476	0.998902
FKBP9	1197.34	0.126753	0.1625	0.78002	0.435379	0.998902
MYO1B	1443.45	-0.114941	0.169389	-0.678566	0.497413	0.998902
LZTFL1	1163.78	0.0419323	0.173934	0.241082	0.809492	0.998902
COPE	2169.54	0.29257	0.161725	1.80905	0.070443	0.998902
LRPAP1	3362.29	0.0911939	0.19553	0.466394	0.640933	0.998902
LOC106048089	2360.87	0.0190559	0.16239	0.117346	0.906586	0.998902
STK25	2553.98	0.151759	0.136084	1.11519	0.264771	0.998902
FADS1	5592.39	-0.250559	0.169598	-1.47737	0.139577	0.998902
LOC106044604	1906.08	-0.171899	0.162549	-1.05752	0.290274	0.998902
PTRF	982.254	-0.100703	0.209231	-0.481302	0.630302	0.998902
KIAA0100	2261.93	0.0149165	0.175302	0.0850901	0.93219	0.998902
TRAPPC3	2542.93	0.293315	0.151009	1.94238	0.0520915	0.998902
CAMTA1	5892.34	-0.17457	0.197305	-0.884771	0.37628	0.998902
NAPG	4281.02	0.0817591	0.138591	0.58993	0.555237	0.998902
PDHB	2754.07	0.0948798	0.154857	0.612693	0.54008	0.998902
AARS	3824.56	0.221971	0.189922	1.16875	0.242506	0.998902
DSG2	168.727	0.300292	0.425198	0.70624	0.480039	0.998902
KLHL41	62.5728	-0.111408	0.369265	-0.301702	0.762879	0.998902
FRZB	421.842	-0.0749277	0.195526	-0.383211	0.701563	0.998902
NUDC	2782.25	0.104044	0.173557	0.599483	0.548851	0.998902
EXT2	2420.11	0.175661	0.169352	1.03725	0.299619	0.998902
DNER	6299.56	0.0151035	0.158941	0.0950256	0.924294	0.998902
SETD7	3215.33	-0.0847752	0.145582	-0.582318	0.560352	0.998902
CALB2	7754.09	0.0309362	0.235585	0.131317	0.895525	0.998902
JUN	1127.63	0.322985	0.175058	1.84502	0.0650344	0.998902
IMPA1	1768.51	0.0241805	0.162688	0.148631	0.881845	0.998902
PPP2CB	3344.08	0.150577	0.14733	1.02204	0.306761	0.998902
PCMTD1	939.623	-0.0506073	0.148732	-0.340257	0.733663	0.998902
DDX1	2462.23	0.205149	0.152498	1.34526	0.178542	0.998902
LBH	1448.06	-0.143441	0.155091	-0.924884	0.355026	0.998902
AGT	9234.11	-0.248352	0.178021	-1.39507	0.162994	0.998902
CACNA2D1	5314.8	-0.144114	0.202235	-0.712606	0.47609	0.998902
LOC106048992	2936.21	0.430704	0.226624	1.90053	0.0573641	0.998902
ANKFY1	1736.39	-0.0784874	0.152312	-0.515306	0.606339	0.998902
RASD1	681.041	0.360894	0.204705	1.763	0.0779007	0.998902
M6PR	2468.69	0.0878827	0.154532	0.568702	0.569558	0.998902
STK32C	3481.3	0.164148	0.183987	0.892172	0.372301	0.998902
GHR	1964.67	-0.135819	0.202918	-0.66933	0.503285	0.998902
LOC106047412	1809.38	0.0229438	0.145001	0.158232	0.874274	0.998902
PSMC5	2655.02	0.240632	0.171398	1.40394	0.160338	0.998902
GID8	1816.41	0.126347	0.147913	0.854203	0.392993	0.998902
ZNF207	1952.69	-0.0987977	0.144985	-0.681436	0.495595	0.998902
DNAJA4	1268.33	0.0854511	0.177609	0.48112	0.630431	0.998902
SH3BP5	2481.63	0.194868	0.152583	1.27712	0.201558	0.998902
HADHA	1502.27	0.107877	0.168463	0.640358	0.52194	0.998902
LOC106037374	2083.67	0.193082	0.134882	1.43149	0.152291	0.998902
SLC7A14	4677.91	0.0329806	0.172895	0.190755	0.848718	0.998902
COL4A5	215.767	-0.577786	0.280711	-2.05829	0.0395621	0.998902
ZFC3H1	1355.07	-0.203876	0.175917	-1.15893	0.246484	0.998902
NECAB1	4945.65	0.131962	0.157672	0.836939	0.402627	0.998902
SMC3	1349.56	-0.0706263	0.154398	-0.45743	0.647362	0.998902
COPB1	1614.96	0.126833	0.148962	0.851444	0.394523	0.998902
TNPO1	1404.19	-0.208884	0.204899	-1.01945	0.30799	0.998902
LOC106045044	3872.68	-0.0290994	0.18955	-0.153519	0.877989	0.998902
LOC106031962	2399.14	0.0301785	0.152217	0.198259	0.842842	0.998902
NTHL1	3313.26	0.101889	0.139105	0.732465	0.463885	0.998902
IDH3A	3965.53	0.0332055	0.178711	0.185805	0.852597	0.998902
PPP1R12A	2105.96	-0.0944636	0.149886	-0.630237	0.52854	0.998902
CADM1	4350.84	-0.228421	0.169997	-1.34367	0.179054	0.998902
PTP4A2	1777.97	-0.0551813	0.161699	-0.34126	0.732908	0.998902
ATP6V1G1	4774.92	0.312115	0.174071	1.79304	0.0729672	0.998902
LOC106033656	681.136	-0.175845	0.159901	-1.09971	0.271457	0.998902
SAP18	2588.75	0.216109	0.173339	1.24674	0.212494	0.998902
MROH1	1477.92	0.0902097	0.15403	0.585665	0.558101	0.998902
BICD2	2660.98	-0.110891	0.143139	-0.774714	0.438509	0.998902
SNAP91	7831.2	0.0360637	0.147523	0.244462	0.806873	0.998902
IKBKAP	2175.35	-0.00756878	0.139137	-0.0543982	0.956618	0.998902
SEC63	1843.28	0.0080207	0.149408	0.0536832	0.957188	0.998902
NPTX2	6164.81	-0.0583171	0.169859	-0.343327	0.731353	0.998902
MTMR3	2192.84	-0.113703	0.158851	-0.715784	0.474125	0.998902
TET1	2046.51	-0.330355	0.225535	-1.46476	0.142985	0.998902
LUZP1	1856.54	-0.0186173	0.16532	-0.112614	0.910337	0.998902
RAB3GAP1	3332.88	0.189357	0.152235	1.24384	0.213557	0.998902
PSIP1	1193.64	-0.156847	0.162303	-0.966381	0.333853	0.998902
VLDLR	513.753	0.161022	0.18348	0.8776	0.380161	0.998902
LOC106034694	2081.16	-0.0672979	0.145096	-0.463815	0.64278	0.998902
WBP2NL	2066.93	0.126181	0.156014	0.808783	0.41864	0.998902
RET	1094.38	-0.321686	0.172522	-1.86462	0.0622354	0.998902
EPS8	1052.06	-0.0896285	0.155415	-0.576706	0.564138	0.998902
PPP2R4	3221.02	0.18019	0.144143	1.25008	0.211271	0.998902
UBQLN4	3008.03	0.0604685	0.170092	0.355505	0.722211	0.998902
RAB5C	2700.74	0.249481	0.147429	1.69222	0.0906042	0.998902
CLGN	2143.94	0.145989	0.157993	0.924026	0.355473	0.998902
C1QBP	1971.09	0.244702	0.165464	1.47888	0.139171	0.998902
ACOX1	2282.06	-0.0733879	0.171888	-0.426951	0.669415	0.998902
LIMS2	986.211	-0.149197	0.174237	-0.85629	0.391837	0.998902
NCAM1	6111.13	-0.287915	0.161883	-1.77853	0.075316	0.998902
EGR1	1012.56	0.749377	1.00065	0.748889	0.453924	0.998902
SMIM14	1113.83	0.107206	0.151521	0.707537	0.479233	0.998902
KHDRBS1	1893.06	0.0428441	0.137002	0.312726	0.754489	0.998902
NDUFAF7	1634.48	0.0703563	0.180778	0.389185	0.697139	0.998902
HECTD3	4405.05	0.163954	0.203436	0.805926	0.420286	0.998902
RTCB	1765.07	0.0584885	0.137978	0.423897	0.671641	0.998902
LOC106036139	3055.02	0.0489007	0.137894	0.354626	0.72287	0.998902
GIGYF2	1795.88	-0.160394	0.139539	-1.14945	0.25037	0.998902
GPCPD1	1303.48	-0.17403	0.169366	-1.02754	0.304167	0.998902
GLOD4	3928.86	0.254574	0.136277	1.86806	0.0617542	0.998902
LOC106032897	1348.36	0.232144	0.163806	1.41719	0.156428	0.998902
LOC106029640	1514.85	-0.20824	0.167488	-1.24331	0.213754	0.998902
CRY2	2828.08	0.0299134	0.148543	0.201379	0.840402	0.998902
ATP6V1D	4075.75	0.294904	0.173791	1.69689	0.0897174	0.998902
ZFYVE16	535.442	-0.220864	0.19169	-1.15219	0.249242	0.998902
CNOT7	1096.62	-0.0356912	0.158004	-0.225887	0.821289	0.998902
MUSTN1	16.4924	0.515564	0.643736	0.800893	0.423194	0.998902
KLHL40	20.3422	0.514818	0.650365	0.791583	0.428604	0.998902
LPIN2	3377.1	-0.161198	0.181833	-0.886518	0.375338	0.998902
LOC106040231	1871.55	-0.142119	0.157442	-0.90267	0.366701	0.998902
SPAG9	2870.87	-0.323537	0.228258	-1.41742	0.156361	0.998902
BAZ1B	1528.38	-0.11259	0.157964	-0.712762	0.475993	0.998902
EI24	1357.78	0.205657	0.18045	1.13969	0.254416	0.998902
OXCT1	3022.84	-0.169917	0.222635	-0.763207	0.44534	0.998902
AP1G1	1992.03	-0.0231204	0.140172	-0.164943	0.868989	0.998902
NONO	1760.06	0.0704915	0.149289	0.47218	0.636798	0.998902
EPCAM	179.993	-0.485882	0.261918	-1.85509	0.0635831	0.998902
KLHL11	2025.02	-0.13642	0.165987	-0.82187	0.411151	0.998902
TUBB1	3337.46	0.414443	0.191587	2.16322	0.0305246	0.998902
CEP350	1258.24	-0.103848	0.179447	-0.578711	0.562784	0.998902
SPON1	3603.86	-0.0316816	0.163317	-0.193989	0.846185	0.998902
WBSCR17	6107.76	0.188095	0.150658	1.24848	0.211854	0.998902
TSC1	1828.45	0.0270145	0.141497	0.190919	0.848589	0.998902
LMAN1	1380.23	-0.0718777	0.154271	-0.465917	0.641275	0.998902
COL4A6	289.031	-0.268173	0.218807	-1.22561	0.220344	0.998902
NEK9	1350.85	0.0419046	0.166473	0.251719	0.801258	0.998902
SARNP	1765.01	0.2443	0.14696	1.66236	0.0964397	0.998902
NCKIPSD	5115.18	0.138979	0.129218	1.07554	0.282133	0.998902
SH3BGRL2	3913.98	0.0290659	0.180945	0.160634	0.872382	0.998902
NRSN1	3468.41	0.124857	0.167558	0.745157	0.456177	0.998902
LOC106033377	2870.73	0.179028	0.148755	1.20351	0.22878	0.998902
NADK	1077.86	-0.0123077	0.169655	-0.0725457	0.942168	0.998902
MAP4K4	2682.32	-0.146019	0.151283	-0.965207	0.334441	0.998902
CTSC	913.76	0.335973	0.157317	2.13564	0.0327086	0.998902
PLXNC1	3897.22	-0.225785	0.149117	-1.51415	0.129989	0.998902
MBTPS1	796.766	0.0110388	0.159873	0.069047	0.944952	0.998902
SVIP	3720.02	0.256973	0.193619	1.32721	0.18444	0.998902
NUP214	686.417	-0.0241191	0.170949	-0.141089	0.887799	0.998902
DYNC1LI2	2337.65	0.0253043	0.158303	0.159847	0.873002	0.998902
ADCY9	1390.33	-0.205585	0.203663	-1.00944	0.312765	0.998902
PCYT2	2616.24	0.18399	0.16738	1.09924	0.271665	0.998902
IL6ST	1477.23	-0.144913	0.150483	-0.962987	0.335554	0.998902
ARPC1A	2681.37	0.252674	0.147727	1.71041	0.0871892	0.998902
TMBIM4	1287.77	0.248427	0.157812	1.5742	0.115441	0.998902
OPTN	3594.15	0.0418133	0.155705	0.268542	0.788282	0.998902
ELMO1	3760.53	0.0787241	0.166429	0.473019	0.6362	0.998902
ARPC5	2192.48	0.100069	0.194807	0.513681	0.607475	0.998902
CASK	2079.19	-0.035125	0.156236	-0.224821	0.822118	0.998902
ABI2	2376.26	-0.160345	0.154937	-1.0349	0.300714	0.998902
KIAA1671	1713.85	-0.0108208	0.158678	-0.0681931	0.945632	0.998902
POLR1B	667.749	-0.27035	0.204182	-1.32406	0.185482	0.998902
BIRC6	1559.54	-0.157294	0.160434	-0.980428	0.326875	0.998902
DUSP14	2606.54	0.0965451	0.146506	0.658982	0.509907	0.998902
EIF3M	1137.55	0.199003	0.172578	1.15312	0.248862	0.998902
NME7	3693.65	0.269319	0.186444	1.44451	0.148597	0.998902
SHISA5	926.307	-0.0665669	0.161984	-0.410947	0.681111	0.998902
JMJD1C	1187.19	-0.225628	0.16915	-1.33389	0.182239	0.998902
SDF4	2079.66	0.124666	0.145758	0.855297	0.392387	0.998902
NCOR2	1229.1	-0.285336	0.191745	-1.4881	0.136725	0.998902
SLC5A3	3374.69	-0.117487	0.173544	-0.676985	0.498415	0.998902
ARHGAP21	2227.13	-0.127063	0.161666	-0.785959	0.431892	0.998902
RRM2B	1874.51	0.0605122	0.161897	0.37377	0.708575	0.998902
GPM6A	7887.95	0.095275	0.164065	0.580715	0.561433	0.998902
SPTLC1	2454.7	-0.0562283	0.15156	-0.370997	0.71064	0.998902
EIF4G1	2312.5	-0.0354534	0.15386	-0.230427	0.81776	0.998902
SLC44A2	1456.37	0.0204309	0.167806	0.121753	0.903095	0.998902
HPCAL1	6657.87	0.223058	0.157021	1.42056	0.155444	0.998902
ICK	739.599	-0.082302	0.161814	-0.508621	0.611018	0.998902
BTBD7	816.418	-0.215222	0.173738	-1.23878	0.215428	0.998902
DHX36	1933.34	-0.0129449	0.150572	-0.0859719	0.931489	0.998902
PAK2	1403.94	-0.145539	0.164867	-0.882767	0.377362	0.998902
RMI1	1224.87	-0.091556	0.178221	-0.513721	0.607447	0.998902
ALDH5A1	4908.34	-0.0886992	0.150642	-0.588806	0.555991	0.998902
ITSN1	2732.85	-0.101653	0.161082	-0.631067	0.527997	0.998902
OSBPL8	1014.73	-0.0822643	0.180585	-0.455543	0.648719	0.998902
SLC6A17	6529.19	-0.15797	0.155539	-1.01563	0.309804	0.998902
SCRN1	5148.61	0.190869	0.141084	1.35287	0.176096	0.998902
KDM6A	1059.59	-0.109146	0.166457	-0.655698	0.512018	0.998902
SVIL	414.011	-0.152143	0.220323	-0.690542	0.489854	0.998902
TBL1X	1871.54	0.0334676	0.152104	0.220031	0.825847	0.998902
SUSD6	1296.02	-0.227429	0.206378	-1.102	0.27046	0.998902
DNAJB6	2214.23	-0.0244038	0.152159	-0.160383	0.872579	0.998902
KLF2	636.033	0.23613	0.232025	1.01769	0.308824	0.998902
AAK1	2581.13	-0.0591832	0.164906	-0.35889	0.719677	0.998902
AP3M2	3494.98	0.172176	0.140798	1.22286	0.221384	0.998902
IBTK	1814.47	-0.0707026	0.165429	-0.42739	0.669096	0.998902
LOC106046699	1900.06	0.188416	0.175954	1.07083	0.284248	0.998902
ARHGDIB	3965.23	0.104086	0.149004	0.698546	0.484836	0.998902
EP300	1237.58	-0.00889929	0.171956	-0.0517533	0.958725	0.998902
LOC106033057	637.936	-0.284676	0.233144	-1.22103	0.222075	0.998902
FGL2	457.394	-0.286237	0.280813	-1.01932	0.308053	0.998902
44261	2520.86	-0.116248	0.141016	-0.824356	0.409737	0.998902
MVB12B	1767.59	-0.0232936	0.174308	-0.133634	0.893692	0.998902
PARG	795.399	0.023569	0.173159	0.136113	0.891732	0.998902
LOC106031049	992.921	-0.0487045	0.170092	-0.286341	0.774617	0.998902
KLHL12	2499.95	0.188982	0.141452	1.33601	0.181546	0.998902
CRY1	897.189	-0.0872982	0.164697	-0.530054	0.596074	0.998902
MIA3	1458.51	-0.17688	0.155055	-1.14076	0.253972	0.998902
ERBB2IP	1065.84	-0.18265	0.161731	-1.12934	0.258754	0.998902
TEAD1	1904.72	-0.257219	0.182509	-1.40935	0.158731	0.998902
SLC39A6	2990.32	0.0611263	0.138665	0.440819	0.659344	0.998902
PNISR	1509.36	-0.379623	0.174632	-2.17385	0.0297163	0.998902
LOC106039827	5347.24	0.0622198	0.176489	0.352541	0.724433	0.998902
HNRNPAB	1744.9	-0.0455868	0.143189	-0.318368	0.750206	0.998902
PPP3CA	4481.87	0.0671873	0.140938	0.476714	0.633566	0.998902
CD164	712.228	-0.198336	0.182497	-1.08679	0.277128	0.998902
MYH7B	5.32763	1.70618	1.14343	1.49216	0.135658	0.998902
DNAJC7	3181.73	0.0370319	0.150154	0.246626	0.805197	0.998902
DNAJC8	2503.93	0.101739	0.160785	0.632762	0.526889	0.998902
ATP8A1	6505.57	-0.11589	0.221482	-0.523248	0.600802	0.998902
ATG2B	1908.44	-0.205113	0.175914	-1.16598	0.243622	0.998902
TCF20	1871.83	-0.0931839	0.151102	-0.616696	0.537435	0.998902
AIDA	1725.23	0.147834	0.141691	1.04336	0.296783	0.998902
NECAP1	3885.54	0.10684	0.154453	0.691729	0.489107	0.998902
RAP1A	887.438	-0.0247348	0.171413	-0.144299	0.885264	0.998902
SFRP2	271.824	0.0881644	0.216438	0.407343	0.683756	0.998902
ACAA2	1254.71	0.103214	0.157027	0.6573	0.510988	0.998902
ISCA1	2983.12	0.168263	0.164452	1.02318	0.306225	0.998902
KDM4A	1509.28	-0.115421	0.141175	-0.81757	0.413602	0.998902
NEB	32.9179	-0.144396	0.506309	-0.285194	0.775496	0.998902
SLC23A2	3227.68	-0.229355	0.158717	-1.44506	0.148441	0.998902
GRB2	2700.25	-0.116375	0.164674	-0.706701	0.479753	0.998902
FAM177A1	2377.31	0.00908877	0.139806	0.0650097	0.948166	0.998902
ABCA1	696.826	-0.216772	0.280775	-0.772052	0.440084	0.998902
MGEA5	1707.45	-0.142092	0.166653	-0.852622	0.393869	0.998902
NFS1	3098.66	-0.012779	0.177095	-0.0721588	0.942476	0.998902
STT3B	1561.69	0.0678983	0.139345	0.487269	0.626068	0.998902
PFKL	6483.87	0.3303	0.173893	1.89945	0.0575056	0.998902
ATP2B1	3879.45	0.0289095	0.138143	0.209272	0.834236	0.998902
SCD	3271.44	-0.226937	0.142946	-1.58757	0.112383	0.998902
LOC106037400	1732.3	0.291609	0.167649	1.7394	0.0819645	0.998902
RNFT2	3229.04	-0.0677671	0.159569	-0.424688	0.671064	0.998902
ATRN	2445.6	-0.0553773	0.156423	-0.354023	0.723321	0.998902
ATP5O	2691.67	0.247773	0.185896	1.33286	0.182578	0.998902
LOC106043809	1534.54	-0.230444	0.142204	-1.62051	0.105122	0.998902
RAPGEF6	2133.9	-0.0106737	0.143532	-0.0743649	0.94072	0.998902
VCL	499.724	-0.345393	0.241185	-1.43206	0.152125	0.998902
LOC106047770	4533.68	-0.0173446	0.257904	-0.067252	0.946381	0.998902
LIMCH1	1687.66	-0.125362	0.168096	-0.745775	0.455803	0.998902
PARK7	2975.04	0.0936544	0.161973	0.578209	0.563123	0.998902
LANCL2	3131.24	-0.153369	0.150717	-1.0176	0.308869	0.998902
THY1	7450.36	-0.0701612	0.184952	-0.379348	0.70443	0.998902
LOC106048946	2002.24	-0.00888777	0.139312	-0.0637977	0.949131	0.998902
LDAH	4157.91	-0.0139361	0.132999	-0.104784	0.916547	0.998902
SWAP70	3047.35	0.0317261	0.14433	0.219817	0.826014	0.998902
MCM3AP	1711.48	-0.0133997	0.148188	-0.0904234	0.927951	0.998902
GARS	2517.15	0.178781	0.155319	1.15106	0.249709	0.998902
NDUFA10	2619.48	0.26402	0.203741	1.29587	0.195022	0.998902
DDA1	2190.33	-0.0265145	0.152271	-0.174127	0.861766	0.998902
COPS4	2493.75	0.0868001	0.156054	0.556219	0.578061	0.998902
TNFRSF21	2879.78	0.0771476	0.157575	0.489594	0.624421	0.998902
SEC23A	2625.3	0.0346158	0.154501	0.22405	0.822719	0.998902
HM13	1629.86	0.0870563	0.172417	0.504918	0.613616	0.998902
ABHD2	878.522	-0.288448	0.265091	-1.08811	0.276546	0.998902
RBM22	1759.09	-0.0659319	0.159892	-0.412353	0.680081	0.998902
EFTUD2	1233.02	0.0287672	0.166268	0.173017	0.862638	0.998902
GDA	5685.58	-0.256441	0.211374	-1.21321	0.22505	0.998902
PIKFYVE	2556.28	-0.273303	0.164192	-1.66453	0.0960066	0.998902
KIAA1109	2284.61	-0.074627	0.159697	-0.467303	0.640283	0.998902
NADK2	2010.53	-0.0986915	0.157424	-0.626915	0.530715	0.998902
NDEL1	2584.17	0.0195823	0.156477	0.125145	0.900408	0.998902
RPS6KA3	894.186	-0.288045	0.216264	-1.33191	0.182889	0.998902
TCTN3	1726.85	0.236323	0.287545	0.821865	0.411154	0.998902
SART3	1734.23	0.0506325	0.138042	0.366792	0.713774	0.998902
HIPK2	1886.96	-0.347956	0.238204	-1.46075	0.144084	0.998902
SGSM2	4009.29	-0.0131484	0.164464	-0.0799471	0.936279	0.998902
LOC106043529	4577.52	-0.0406691	0.162454	-0.250342	0.802323	0.998902
THOC2	1298.95	-0.173815	0.156973	-1.10729	0.268169	0.998902
SDHD	1777.47	0.213153	0.162177	1.31433	0.188737	0.998902
LOC106042075	1414.94	0.0793997	0.155033	0.512147	0.608548	0.998902
RPRD1A	3019.76	-0.0875062	0.142632	-0.613512	0.539538	0.998902
UBXN4	1591.58	0.107222	0.15227	0.70416	0.481333	0.998902
UGP2	2305.94	0.114702	0.16695	0.687045	0.492054	0.998902
ST5	1060.4	0.047971	0.194792	0.246268	0.805474	0.998902
SVEP1	255.582	-0.392535	0.225744	-1.73885	0.0820608	0.998902
MAN2B2	1706.08	-0.134015	0.150755	-0.88896	0.374024	0.998902
AFG3L2	1880.88	0.0918888	0.138663	0.662678	0.507537	0.998902
BCAS1	1184.83	0.30656	0.549944	0.557439	0.577228	0.998902
IFRD1	1567.78	-0.12972	0.1674	-0.774906	0.438395	0.998902
ATP6V0B	4350.1	0.31252	0.17599	1.77578	0.0757689	0.998902
THAP1	515.215	0.0878554	0.171256	0.513005	0.607948	0.998902
NFATC3	524.148	-0.236104	0.179768	-1.31338	0.189054	0.998902
MYH11	143.205	0.521364	0.872208	0.597751	0.550006	0.998902
PANK3	1567.99	-0.268925	0.227061	-1.18438	0.236265	0.998902
CCSER2	2502.36	-0.0748858	0.153197	-0.488821	0.624968	0.998902
STAG2	1330.33	-0.114492	0.177011	-0.646806	0.517757	0.998902
ELAVL4	5246.09	-0.0342974	0.178748	-0.191876	0.84784	0.998902
TRIO	2299.36	-0.167393	0.158923	-1.05329	0.292206	0.998902
USP24	1392.3	-0.172089	0.17779	-0.967933	0.333078	0.998902
DCBLD2	1317.95	0.0244177	0.171985	0.141976	0.887099	0.998902
LOC106037928	1636.83	-0.111108	0.160328	-0.693002	0.488308	0.998902
LOC106037098	2850.68	0.114368	0.137647	0.830878	0.406043	0.998902
LAMB2	1568.95	0.220208	0.206165	1.06811	0.285469	0.998902
STK26	842.532	-0.0975243	0.154833	-0.629869	0.52878	0.998902
LOC106043022	2334.05	0.0956628	0.185344	0.516135	0.60576	0.998902
ACTR6	2195.64	0.290325	0.18265	1.58952	0.111944	0.998902
IMMT	2223.91	0.153641	0.16572	0.927113	0.353868	0.998902
IDH1	3468.43	0.100018	0.146238	0.683942	0.494012	0.998902
STXBP1	5747.01	-0.0370878	0.152961	-0.242465	0.80842	0.998902
ITFG3	1104.72	-0.0454643	0.160867	-0.28262	0.777468	0.998902
RABGAP1	2101.2	0.0901399	0.143204	0.62945	0.529054	0.998902
HSPG2	436.617	-0.142097	0.232448	-0.611306	0.540997	0.998902
BPTF	1221.08	-0.0777392	0.154925	-0.501788	0.615817	0.998902
VPS35	2284.41	-0.0546464	0.149197	-0.36627	0.714164	0.998902
DMD	1580.42	-0.219991	0.2039	-1.07891	0.280626	0.998902
MLH3	1729.61	-0.199392	0.162627	-1.22607	0.220172	0.998902
RBM39	1159.61	-0.032564	0.157099	-0.207283	0.835789	0.998902
LOC106049102	2692.82	-0.0497929	0.168563	-0.295396	0.767692	0.998902
ADAR	1270.94	0.162361	0.187643	0.865263	0.386894	0.998902
CLIP1	1795.23	-0.0409992	0.13783	-0.297462	0.766114	0.998902
PCSK2	6206.02	-0.0828129	0.145404	-0.569537	0.568992	0.998902
FBXO9	2758.29	0.184396	0.147607	1.24923	0.21158	0.998902
OXR1	3842.45	0.0305717	0.171255	0.178516	0.858318	0.998902
DCTN3	2889.48	0.261394	0.204454	1.2785	0.201073	0.998902
MTDH	1538.16	0.0177087	0.141738	0.12494	0.900571	0.998902
MED13L	952.785	-0.390956	0.178948	-2.18475	0.0289074	0.998902
LOC106031440	2930.37	0.317246	0.212661	1.49179	0.135753	0.998902
SUCLA2	3124.72	0.121581	0.146568	0.829518	0.406811	0.998902
GNAO1	3714.38	-0.120935	0.133883	-0.903296	0.366369	0.998902
PECAM1	568.633	-0.0188262	0.205395	-0.0916584	0.926969	0.998902
SMG1	1419.76	-0.209559	0.20214	-1.0367	0.299876	0.998902
SEMA3C	307.742	-0.120141	0.25814	-0.46541	0.641638	0.998902
YEATS2	1384.56	-0.149204	0.180863	-0.824953	0.409398	0.998902
ABCC1	604.682	-0.174177	0.195722	-0.889921	0.373508	0.998902
PTPN11	2585.92	-0.111743	0.162792	-0.686413	0.492453	0.998902
TMEM63C	4810.12	0.041529	0.140124	0.296372	0.766946	0.998902
PHF3	1483.35	-0.154156	0.147676	-1.04388	0.29654	0.998902
CYFIP2	5738.58	-0.039932	0.161371	-0.247455	0.804556	0.998902
FAT1	1583.78	-0.0984635	0.210151	-0.468538	0.6394	0.998902
SLC43A2	2339.96	0.0222917	0.148698	0.149912	0.880834	0.998902
TGFBR3	1073.95	-0.211995	0.219613	-0.965314	0.334388	0.998902
TMEM163	3383.7	0.190801	0.154549	1.23457	0.216991	0.998902
LOC106045415	1981.81	-0.107534	0.178239	-0.60331	0.546302	0.998902
PTPRA	2209.21	0.130282	0.154204	0.84487	0.398183	0.998902
FRYL	1288.72	-0.244824	0.166421	-1.47112	0.14126	0.998902
TSPAN9	1041.37	-0.0185814	0.148546	-0.125088	0.900454	0.998902
TSPAN13	1349.83	0.0530248	0.14987	0.353805	0.723485	0.998902
PDS5A	1064.66	-0.119966	0.154143	-0.778275	0.436407	0.998902
B3GALNT1	1528.35	-0.124529	0.165489	-0.752493	0.451755	0.998902
SLC38A10	766.187	-0.21416	0.216234	-0.990411	0.321973	0.998902
ANGPTL2	550.487	0.334473	0.274486	1.21854	0.223018	0.998902
DLD	2669.77	0.185955	0.134265	1.38498	0.166057	0.998902
LOC106029996	805.481	-0.0538704	0.192631	-0.279656	0.779741	0.998902
STARD9	1431.51	-0.230388	0.199238	-1.15635	0.247539	0.998902
WDR33	1501.24	-0.0902219	0.148675	-0.60684	0.543957	0.998902
MYO15A	1502.84	0.0320717	0.156519	0.204906	0.837646	0.998902
GOLGA7	1960.06	0.149983	0.156642	0.957491	0.338319	0.998902
LOC106047735	6599.87	0.0264843	0.200896	0.131831	0.895118	0.998902
KDM3A	928.642	-0.150201	0.182165	-0.824529	0.409639	0.998902
HDAC3	1167.05	0.235461	0.15874	1.48332	0.13799	0.998902
PIP5K1C	2836.94	0.0845243	0.141553	0.59712	0.550427	0.998902
CLDN11	881.618	0.633091	0.246032	2.57321	0.010076	0.998902
ELOVL5	1918.12	-0.0586204	0.186162	-0.314889	0.752846	0.998902
KARS	1560.63	0.141807	0.159302	0.890177	0.373371	0.998902
LOC106049920	1454.05	0.0409601	0.20785	0.197066	0.843776	0.998902
SCARB2	2842.35	0.0382048	0.169865	0.224914	0.822047	0.998902
HNRNPD	1447.83	0.0359494	0.160814	0.223546	0.82311	0.998902
P4HA1	2043.8	-0.148425	0.190177	-0.780459	0.435121	0.998902
GPATCH8	1636.18	-0.190005	0.167701	-1.133	0.257215	0.998902
USP48	1477.19	-0.114632	0.137988	-0.830738	0.406122	0.998902
SNU13	2196.71	0.0135109	0.148437	0.0910207	0.927476	0.998902
MESDC2	2030.47	-0.00990485	0.162863	-0.060817	0.951505	0.998902
YIPF4	1837.2	0.0914519	0.144412	0.633272	0.526556	0.998902
CAMK2D	3099.42	-0.235772	0.158936	-1.48344	0.137957	0.998902
SNRPD3	2418.88	-0.0120903	0.157232	-0.076895	0.938707	0.998902
ATP5G3	2544.02	0.272203	0.185038	1.47107	0.141273	0.998902
DCTN2	3147.13	0.200614	0.182131	1.10148	0.270688	0.998902
GLO1	2415.43	0.171339	0.174867	0.97982	0.327175	0.998902
ARHGEF12	1926.36	-0.31763	0.17991	-1.7655	0.0774806	0.998902
RBMS1	614.008	-0.0682244	0.164092	-0.415769	0.677579	0.998902
LOC106037591	6338.56	-0.108739	0.129169	-0.841835	0.39988	0.998902
SPOCK3	4448.72	0.150274	0.158443	0.948441	0.342905	0.998902
PSMD5	2360.58	0.120674	0.135523	0.890429	0.373236	0.998902
UGGT2	819.665	-0.0810233	0.150287	-0.539123	0.589802	0.998902
NCOA3	1028.75	-0.101325	0.171171	-0.59195	0.553884	0.998902
PPP4R3B	1712.36	-0.095617	0.150551	-0.635113	0.525355	0.998902
GXYLT2	349.189	0.0309138	0.214502	0.144119	0.885407	0.998902
SNX1	1050.84	0.27396	0.156789	1.74731	0.080583	0.998902
YTHDC1	1443.01	-0.148811	0.144464	-1.03009	0.302967	0.998902
GMPS	1875.57	0.0888205	0.137973	0.643752	0.519736	0.998902
PRPF19	1695.69	0.141466	0.161074	0.878268	0.379798	0.998902
BRE	1687.7	-0.0201884	0.15389	-0.131187	0.895627	0.998902
ZNF706	1554.31	0.134567	0.14393	0.934946	0.349816	0.998902
UBE2D2	2559.75	0.0505564	0.166872	0.302965	0.761916	0.998902
TNFAIP1	1874.43	-0.0869783	0.151353	-0.574671	0.565514	0.998902
ZNF292	1007.47	-0.0613608	0.161368	-0.380254	0.703757	0.998902
YLPM1	1541.51	-0.188624	0.157493	-1.19766	0.231048	0.998902
TNNT3	2.49048	0.371038	1.54503	0.240148	0.810215	0.998902
SLC17A6	8049.25	0.0199754	0.15577	0.128237	0.897962	0.998902
SERINC5	1170.24	-0.223824	0.18229	-1.22784	0.219506	0.998902
DHX30	2673.44	-0.0229377	0.134641	-0.170362	0.864725	0.998902
CSNK1D	1613.02	-0.183097	0.172839	-1.05935	0.28944	0.998902
PKP4	2582.7	-0.0143241	0.151599	-0.0944869	0.924722	0.998902
SUGP2	2727.06	-0.149813	0.165093	-0.907443	0.364172	0.998902
WDR26	1725.13	-0.0920702	0.140393	-0.655803	0.511951	0.998902
ACTR3	1547.16	0.0108525	0.146626	0.0740147	0.940999	0.998902
STX12	2857.2	0.146481	0.172399	0.84966	0.395514	0.998902
RTF1	1853.65	0.0314023	0.141956	0.221212	0.824928	0.998902
DHX38	1362.07	0.176983	0.154196	1.14778	0.251058	0.998902
LOC106042760	1526.42	-0.143609	0.152632	-0.940884	0.346764	0.998902
DDX27	977.365	0.0356323	0.151277	0.235543	0.813787	0.998902
HMG20A	1952.46	0.0496047	0.165099	0.300455	0.76383	0.998902
SOD2	3019.97	0.289699	0.224053	1.29299	0.196014	0.998902
SGCB	2465.3	0.047717	0.158313	0.30141	0.763102	0.998902
ERLIN1	935.822	-0.140138	0.216321	-0.647826	0.517098	0.998902
CHD2	1278.32	-0.147806	0.192535	-0.767684	0.442675	0.998902
NR2F2	2863.31	0.071228	0.216375	0.329187	0.742014	0.998902
PPP1R7	3071.92	0.227692	0.181352	1.25552	0.209289	0.998902
TNRC6A	2617.44	-0.0909658	0.184813	-0.492205	0.622575	0.998902
FAM32A	2811.08	0.237518	0.209858	1.1318	0.257717	0.998902
MGAT4B	1763.21	0.176727	0.15438	1.14475	0.252311	0.998902
PDPK1	2545.07	-0.0792528	0.159269	-0.497605	0.618763	0.998902
NRXN1	5540.01	-0.221862	0.206708	-1.07331	0.283131	0.998902
LOC106039264	1258.66	-0.0579107	0.142618	-0.406056	0.684701	0.998902
JAK1	1339.89	-0.162561	0.160584	-1.01231	0.311389	0.998902
ESYT2	1214.19	-0.0733427	0.146679	-0.500022	0.617059	0.998902
ATP2C1	1487.35	0.112571	0.14369	0.783429	0.433375	0.998902
ACAP2	732.615	0.0408618	0.165182	0.247374	0.804619	0.998902
SBDS	2514.78	0.0552231	0.143284	0.385411	0.699933	0.998902
ERGIC1	1697.95	-0.139937	0.136274	-1.02688	0.304475	0.998902
ITPK1	3431.44	-0.0669668	0.147185	-0.454984	0.649121	0.998902
TAOK1	2341.39	-0.15058	0.19763	-0.76193	0.446102	0.998902
INPP5K	1740.27	0.0505364	0.145467	0.347409	0.728284	0.998902
CLK1	1070.12	-0.0469017	0.161654	-0.290136	0.771712	0.998902
INTS8	2307.64	0.0891132	0.141034	0.631858	0.52748	0.998902
AKAP13	752.229	-0.393939	0.261512	-1.50639	0.131968	0.998902
AMOT	1800.51	-0.243334	0.16372	-1.48628	0.137204	0.998902
LOC106031212	1369.09	-0.268454	0.194079	-1.38322	0.166597	0.998902
SCAMP1	3409.32	-0.0419566	0.155521	-0.269781	0.787328	0.998902
PLA2G15	946.507	-0.137248	0.192516	-0.712918	0.475896	0.998902
LMO7	660.075	0.04935	0.168531	0.292825	0.769656	0.998902
LOC106044052	4793.28	0.111859	0.140885	0.793975	0.42721	0.998902
SEC61A2	2956.23	0.0182204	0.159149	0.114487	0.908852	0.998902
LY75	653.346	0.113826	0.172793	0.658744	0.51006	0.998902
LOC106033853	2133.37	0.0143692	0.157336	0.0913281	0.927232	0.998902
SULF2	2409.01	-0.106818	0.189196	-0.564587	0.572355	0.998902
RLIM	1827.42	0.0528317	0.144477	0.365676	0.714607	0.998902
IL4I1	20.0311	-0.098867	0.829459	-0.119195	0.905121	0.998902
ARHGEF11	1907.49	-0.0597943	0.163582	-0.365531	0.714715	0.998902
PDHA1	1726.55	0.14381	0.186783	0.769931	0.441341	0.998902
CLPX	1300.9	-0.0668915	0.149757	-0.446667	0.655115	0.998902
XPNPEP1	1160.16	0.277845	0.160466	1.73149	0.0833651	0.998902
RSF1	1575.57	-0.159688	0.192982	-0.827478	0.407966	0.998902
TMPO	1197.92	0.0339636	0.151616	0.22401	0.822749	0.998902
RALGAPA1	2364.67	-0.0912977	0.1701	-0.536728	0.591455	0.998902
LOC106037932	1747.21	-0.206162	0.151698	-1.35903	0.174138	0.998902
LANCL1	3347.93	0.254769	0.163615	1.55713	0.119441	0.998902
CLUH	1664.64	-0.0758436	0.156122	-0.485797	0.627111	0.998902
SSRP1	1556.84	-0.0276132	0.146822	-0.188073	0.85082	0.998902
VTN	7929.12	0.139519	0.205335	0.679469	0.496841	0.998902
G3BP2	4326.65	-0.0982471	0.152123	-0.645838	0.518384	0.998902
GALC	670.291	-0.0179507	0.187077	-0.0959536	0.923557	0.998902
ALDH7A1	2280.05	0.0908318	0.159852	0.568224	0.569883	0.998902
TXN2	1923.74	0.418139	0.192754	2.16929	0.0300606	0.998902
ITGA6	1303.38	-0.101075	0.235353	-0.429463	0.667587	0.998902
SENP6	2071.38	-0.157687	0.160834	-0.980437	0.32687	0.998902
FAM214A	1758.64	-0.229034	0.153135	-1.49563	0.13475	0.998902
PTPN13	904.314	-0.299179	0.15588	-1.91929	0.0549481	0.998902
NAMPT	865.938	-0.100271	0.174786	-0.573677	0.566186	0.998902
RAB11FIP4	2240.35	-0.141189	0.151036	-0.934804	0.349889	0.998902
ESR1	968.183	-0.140848	0.303121	-0.46466	0.642175	0.998902
LOC106045701	1466.17	0.132141	0.167659	0.788153	0.430607	0.998902
44262	1113.42	-0.283061	0.242042	-1.16947	0.242214	0.998902
CPSF6	1382.74	-0.185262	0.167989	-1.10282	0.270106	0.998902
SASH1	1456.64	-0.0211501	0.18871	-0.112077	0.910762	0.998902
LOC106042429	2564.74	0.0305033	0.157639	0.193501	0.846567	0.998902
OSBPL2	1702.02	-0.0959644	0.179065	-0.535921	0.592013	0.998902
NUB1	1282.8	0.0829818	0.157444	0.527057	0.598154	0.998902
TMEM87A	1529.44	0.0426283	0.149161	0.285788	0.775041	0.998902
PCNT	787.557	-0.234197	0.1997	-1.17274	0.240899	0.998902
ATP5J	2066.03	0.395049	0.176869	2.23357	0.0255114	0.998902
TPPP3	2607.51	0.0481203	0.134385	0.358077	0.720286	0.998902
USP34	1133.61	-0.167397	0.207705	-0.805936	0.42028	0.998902
FEM1C	823.918	-0.379405	0.184452	-2.05693	0.039693	0.998902
PLCXD3	4927.95	-0.197079	0.197461	-0.998066	0.318248	0.998902
DDRGK1	1212.61	-0.0888937	0.174625	-0.509055	0.610714	0.998902
KIAA0232	1882.3	-0.170263	0.166281	-1.02394	0.305862	0.998902
TRIM23	3741.72	-0.0590023	0.134503	-0.438668	0.660902	0.998902
RAB3C	5182.3	-0.520659	0.25167	-2.06882	0.0385633	0.998902
MFN2	3193.37	-0.0187872	0.135726	-0.13842	0.889908	0.998902
RALGAPB	1842.39	-0.0649675	0.155855	-0.416846	0.676791	0.998902
IPO9	1982.22	0.0502966	0.134077	0.375132	0.707562	0.998902
SLC31A1	1401.73	0.146406	0.154724	0.946238	0.344027	0.998902
FNBP1L	1396.07	-0.306152	0.187701	-1.63106	0.102877	0.998902
KIAA0319	3258.67	-0.0173277	0.164669	-0.105228	0.916195	0.998902
ITPR1	1856.64	-0.199181	0.157494	-1.26469	0.205983	0.998902
FBXO45	2277.47	0.0934142	0.147217	0.634535	0.525732	0.998902
GPC1	994.686	0.258399	0.193034	1.33862	0.180695	0.998902
RNF213	610.812	-0.24137	0.26355	-0.915839	0.359751	0.998902
CNOT6	1115.24	-0.223502	0.180761	-1.23645	0.21629	0.998902
DEGS1	2171.89	0.0236966	0.142646	0.166121	0.868062	0.998902
ANKS1A	1644.51	-0.208016	0.151617	-1.37198	0.170069	0.998902
CTCF	1426.61	0.0901497	0.150423	0.599306	0.548969	0.998902
DMXL2	2668.51	-0.192098	0.197689	-0.971717	0.331191	0.998902
QDPR	4556.99	0.130639	0.180272	0.724678	0.46865	0.998902
NUP50	1405.93	0.0369459	0.147404	0.250644	0.80209	0.998902
PPP2R5C	1992.43	-0.0909102	0.143673	-0.632759	0.526891	0.998902
UBE2N	2996.26	0.0358806	0.169352	0.21187	0.832208	0.998902
VPS13D	1103.15	-0.0822911	0.194724	-0.422605	0.672584	0.998902
YPEL2	3701.59	-0.122482	0.172206	-0.711255	0.476926	0.998902
NARF	2144.82	0.0716513	0.139353	0.514169	0.607134	0.998902
44447	3030.35	0.0356773	0.155797	0.228999	0.81887	0.998902
MAP7D3	1476.49	-0.0572734	0.151561	-0.377891	0.705512	0.998902
MAP1LC3A	2546.81	0.18669	0.176255	1.0592	0.289507	0.998902
NFAT5	1317.07	-0.36502	0.258885	-1.40997	0.15855	0.998902
NUCB2	1124.59	-0.373613	0.185146	-2.01794	0.0435974	0.998902
CLNS1A	1842.95	0.182821	0.162473	1.12524	0.260486	0.998902
PHB2	1902.33	0.197029	0.182045	1.08231	0.279115	0.998902
ARCN1	1310.64	0.0252196	0.143277	0.17602	0.860278	0.998902
GOLPH3	1346.32	0.107945	0.152462	0.708014	0.478937	0.998902
RANBP9	1101.39	-0.11376	0.201243	-0.565284	0.571881	0.998902
LOC106041022	3.62266	-0.0600108	1.25678	-0.0477496	0.961916	0.998902
SESN1	1163.43	-0.176406	0.22291	-0.791377	0.428724	0.998902
RCAN2	3873.28	-0.120703	0.144181	-0.837161	0.402502	0.998902
LOC106032777	2118.37	-0.00780778	0.166755	-0.0468217	0.962655	0.998902
AFF1	1335.29	-0.283456	0.165447	-1.71327	0.0866627	0.998902
LOC106038471	1595.62	-0.035706	0.154698	-0.230811	0.817462	0.998902
LOC106034080	1137.31	0.0103067	0.156135	0.0660118	0.947368	0.998902
ANTXR2	199.656	0.138794	0.236267	0.587445	0.556905	0.998902
TMEM263	530.855	-0.152847	0.187988	-0.813065	0.416181	0.998902
SIK1	986.468	0.309012	0.281287	1.09856	0.271959	0.998902
IMPAD1	2823.05	-0.0697448	0.187917	-0.371147	0.710528	0.998902
GPS1	1975.6	0.0646207	0.150272	0.430023	0.667179	0.998902
CPLX1	6019.42	-0.0145508	0.184106	-0.0790348	0.937005	0.998902
MMP15	2072.92	0.329804	0.175211	1.88233	0.0597916	0.998902
SPECC1L	1214.34	-0.30582	0.272424	-1.12259	0.261613	0.998902
TBC1D14	1265.29	-0.223703	0.178371	-1.25414	0.20979	0.998902
SLMAP	981.218	0.0372861	0.146951	0.253732	0.799703	0.998902
TPP1	1605.11	0.197689	0.180414	1.09575	0.273187	0.998902
LOC106038552	3422.16	0.0708438	0.149106	0.475124	0.634698	0.998902
RILPL1	2955.58	0.0904258	0.158722	0.569711	0.568874	0.998902
ANKRD46	3502.78	-0.0364394	0.150858	-0.241548	0.809131	0.998902
DAG1	1753.08	-0.0124417	0.143599	-0.086642	0.930956	0.998902
GTPBP2	990.561	0.0103532	0.160183	0.0646338	0.948466	0.998902
PGM5	82.519	-0.360689	0.348104	-1.03615	0.300131	0.998902
CHD9	1183.98	-0.173984	0.182201	-0.954901	0.339628	0.998902
ATXN1L	1707.97	-0.0371665	0.156982	-0.236757	0.812846	0.998902
LOC106048083	42.6183	0.824073	0.455897	1.80759	0.070671	0.998902
BTBD3	2676.71	0.0642741	0.153161	0.419651	0.674741	0.998902
SMIM13	3088.22	0.263142	0.14763	1.78245	0.0746762	0.998902
CHMP4B	2038.6	0.0536355	0.17399	0.308268	0.757878	0.998902
PPP1R13B	1168.8	-0.0291885	0.179495	-0.162615	0.870822	0.998902
LOC106049387	2639.14	0.335859	0.16141	2.08078	0.0374543	0.998902
ZEB2	950.986	0.0222621	0.262834	0.0847004	0.9325	0.998902
ANO6	756.835	-0.249405	0.243608	-1.0238	0.305931	0.998902
MTPN	2666.9	-0.174353	0.151207	-1.15307	0.24888	0.998902
ANKRD12	1000.61	-0.22659	0.190636	-1.1886	0.234597	0.998902
LOC106049890	1778.23	-0.774332	1.10092	-0.703348	0.481839	0.998902
NDFIP2	1469.46	-0.0440617	0.166748	-0.264242	0.791594	0.998902
TYK2	2387.59	0.0927612	0.183555	0.50536	0.613306	0.998902
PBRM1	1467.06	-0.10149	0.162912	-0.622975	0.533301	0.998902
RPS6KL1	4826.42	0.258612	0.146048	1.77073	0.076606	0.998902
ANO1	62.0449	-0.174733	0.35748	-0.488793	0.624989	0.998902
ACO1	1907.65	0.0604678	0.134589	0.449279	0.653231	0.998902
RALBP1	1058.03	-0.0862468	0.196349	-0.439251	0.660479	0.998902
BZW2	1364.91	0.0109211	0.229916	0.0475006	0.962114	0.998902
COPG2	1607.74	0.0980245	0.147443	0.664829	0.50616	0.998902
LOC106043511	366.768	-0.410712	0.254105	-1.6163	0.106029	0.998902
LOC106044392	2083.61	-0.0438129	0.151633	-0.288941	0.772627	0.998902
POLR2E	1197.83	0.558387	0.238515	2.34109	0.0192274	0.998902
CLINT1	1236.87	-0.0372447	0.153723	-0.242284	0.80856	0.998902
RBM46	5.47958	0.293092	1.07033	0.273833	0.784213	0.998902
NEGR1	3261.7	-0.0529146	0.16167	-0.3273	0.743441	0.998902
WHSC1L1	2235.06	-0.149355	0.184216	-0.810759	0.417504	0.998902
CPEB4	2462.38	-0.0732102	0.175746	-0.416568	0.676995	0.998902
TTC37	1670.23	-0.0645208	0.164033	-0.39334	0.694069	0.998902
TMX4	908.738	0.0267816	0.165076	0.162238	0.871119	0.998902
PSME4	1082.78	-0.150975	0.157429	-0.959001	0.337558	0.998902
LOC106043356	2869.26	-0.0243109	0.174918	-0.138984	0.889463	0.998902
LOC106031249	2084.15	0.143341	0.164528	0.87122	0.383634	0.998902
ACACA	2032.67	-0.155042	0.166784	-0.929595	0.352581	0.998902
MTFR1L	1334.39	-0.0519703	0.191864	-0.270871	0.78649	0.998902
U2SURP	1477.5	-0.0697881	0.152058	-0.458957	0.646265	0.998902
ARIH1	1819.76	0.0696526	0.155867	0.446871	0.654968	0.998902
EDEM1	916.612	-0.128674	0.173472	-0.741754	0.458236	0.998902
LOC106029471	2605.38	0.0438029	0.142852	0.30663	0.759125	0.998902
SETD2	1072.9	-0.126631	0.191389	-0.661644	0.5082	0.998902
SRSF5	2418.87	-0.12984	0.175551	-0.739612	0.459536	0.998902
PROS1	728.111	0.0148835	0.241903	0.0615269	0.95094	0.998902
CMPK1	2166.16	-0.00988956	0.175716	-0.0562816	0.955118	0.998902
WIPI2	1774.84	0.0608532	0.134483	0.452497	0.650911	0.998902
TFG	1819.43	0.0071153	0.156485	0.0454695	0.963733	0.998902
LOC106044238	430.894	0.236077	0.268832	0.878157	0.379858	0.998902
SIK3	2364.67	-0.0330988	0.150031	-0.220613	0.825394	0.998902
SRPK1	1895.77	-0.133135	0.158301	-0.841026	0.400333	0.998902
TEX2	1661.33	-0.106769	0.156796	-0.68094	0.495909	0.998902
PALLD	586.986	-0.238658	0.179885	-1.32673	0.184598	0.998902
SLC11A2	1306.2	0.145284	0.176565	0.822833	0.410603	0.998902
PLEKHM2	2589.08	0.21274	0.148168	1.4358	0.151059	0.998902
PNN	1466.3	-0.110222	0.145851	-0.755714	0.449821	0.998902
PSMF1	1788.11	0.3625	0.194191	1.86672	0.0619404	0.998902
RGS2	350.595	0.214453	0.2435	0.880711	0.378474	0.998902
SPG7	2287.16	0.201398	0.144493	1.39382	0.163371	0.998902
COPS8	2936.96	0.0502677	0.151904	0.330917	0.740708	0.998902
DLAT	1725.89	0.0629712	0.142312	0.442486	0.658137	0.998902
CFL2	2050.55	0.0653525	0.170518	0.383258	0.701529	0.998902
USP4	1321.19	0.0736502	0.14206	0.518443	0.604149	0.998902
TUSC3	2166.22	0.0440652	0.161178	0.273394	0.78455	0.998902
TNR	4628.31	-0.266213	0.166449	-1.59936	0.10974	0.998902
CLIP2	2624.19	-0.112624	0.153761	-0.73246	0.463888	0.998902
NIPBL	1052.37	-0.263292	0.167985	-1.56735	0.117033	0.998902
PENK	6737.95	0.211037	0.15714	1.34298	0.179277	0.998902
ZMYND11	1745.28	-0.158692	0.177103	-0.896042	0.37023	0.998902
AHSA1	1941.67	0.283341	0.158767	1.78463	0.0743208	0.998902
AVPR1B	53.4654	-0.439259	0.581622	-0.755232	0.45011	0.998902
POM121	1131.1	-0.0473859	0.165441	-0.286422	0.774555	0.998902
COG2	4601.56	0.0691112	0.172641	0.400316	0.688924	0.998902
RBSN	2001.34	-0.0717869	0.142577	-0.503495	0.614616	0.998902
B4GALNT4	4662.86	0.0277383	0.15806	0.175492	0.860693	0.998902
WTAP	1773.11	0.0688677	0.155395	0.443178	0.657637	0.998902
ABCA5	1771.8	-0.101577	0.175411	-0.579081	0.562535	0.998902
CALCOCO2	1002.28	0.154834	0.162998	0.949914	0.342156	0.998902
NOVA1	4679.02	-0.0332238	0.155071	-0.214248	0.830354	0.998902
HDAC2	1471.9	0.0864448	0.151763	0.569605	0.568945	0.998902
LOC106029456	7057.25	0.128805	0.178782	0.720459	0.471242	0.998902
SIN3B	1951.67	0.0187177	0.163943	0.114172	0.909102	0.998902
RCOR1	971.148	-0.169088	0.169504	-0.99755	0.318497	0.998902
TMEM255A	3148.05	-0.142959	0.160894	-0.888529	0.374257	0.998902
TANC1	1379.18	-0.192422	0.160309	-1.20031	0.230017	0.998902
FAM46A	531.579	0.017711	0.218706	0.0809807	0.935457	0.998902
STK31	35.478	0.450147	0.478969	0.939824	0.347308	0.998902
DENND5A	2448.68	-0.0873806	0.154894	-0.564132	0.572665	0.998902
SLC37A4	2599.17	0.264933	0.154037	1.71993	0.0854455	0.998902
RANBP3	1412.31	0.040154	0.15722	0.2554	0.798414	0.998902
EXOC7	1333.89	0.116285	0.153938	0.755404	0.450007	0.998902
HGS	1903.98	0.0755381	0.17208	0.438972	0.660682	0.998902
ZFAND6	1029.85	0.0648076	0.144472	0.448582	0.653733	0.998902
ZDHHC9	2528.16	0.268616	0.165151	1.62649	0.103846	0.998902
BNIP3L	1967.15	-0.0571165	0.150919	-0.378458	0.705091	0.998902
NID1	635.461	-0.0958923	0.19946	-0.480759	0.630688	0.998902
MTF2	1160.44	0.0359255	0.152524	0.23554	0.81379	0.998902
KIFAP3	3670.75	0.114735	0.159552	0.719104	0.472077	0.998902
JADE2	1769.44	-0.151427	0.190554	-0.79467	0.426806	0.998902
STK40	892.32	0.00801793	0.166186	0.0482467	0.96152	0.998902
PSME3	1977.37	0.0641227	0.150598	0.425787	0.670263	0.998902
LOC106047686	20.4352	-0.336866	0.636166	-0.529525	0.596441	0.998902
PACSIN2	2980.45	-0.0784488	0.159841	-0.490793	0.623573	0.998902
RNF20	1328.9	-0.138334	0.150066	-0.921817	0.356624	0.998902
FOXJ2	1215.47	-0.0457568	0.159714	-0.286492	0.774502	0.998902
ZFP91	1593.54	0.0681341	0.1585	0.429869	0.667291	0.998902
MTSS1	1942.72	-0.2618	0.149115	-1.7557	0.0791403	0.998902
CAMSAP1	2413.28	-0.20217	0.154229	-1.31084	0.189911	0.998902
BUB3	2012.46	0.452797	0.20748	2.18236	0.0290828	0.998902
ENPP2	1639.19	0.0659693	0.291005	0.226695	0.820661	0.998902
LOC106032484	4202.93	-0.0614623	0.18059	-0.340341	0.7336	0.998902
PEAK1	1432.63	-0.391621	0.261369	-1.49834	0.134044	0.998902
SRSF11	1472.81	0.0263352	0.140079	0.188002	0.850875	0.998902
TXNRD3	1784.81	0.047133	0.137274	0.343349	0.731336	0.998902
IARS	1517.3	0.0770623	0.155709	0.494914	0.620661	0.998902
TBC1D13	1434.34	-0.180203	0.148954	-1.20979	0.22636	0.998902
PSMA4	1252.26	0.0630375	0.200673	0.31413	0.753422	0.998902
BACE1	2701.42	-0.03881	0.152552	-0.254405	0.799183	0.998902
LOC106029992	501.998	-0.13774	0.221984	-0.620496	0.534932	0.998902
CRMP1	4632.12	-0.0328834	0.143253	-0.229548	0.818443	0.998902
GNA12	1298.37	-0.101213	0.171066	-0.591659	0.554079	0.998902
LAMA2	316.185	-0.168739	0.209068	-0.807098	0.41961	0.998902
SERPINH1	481.438	-0.0611151	0.211691	-0.2887	0.772811	0.998902
CD2AP	437.754	-0.0675804	0.190156	-0.355395	0.722294	0.998902
IGF2R	1068.63	-0.0936003	0.158827	-0.589321	0.555646	0.998902
DDX46	931.904	-0.10004	0.166799	-0.599766	0.548662	0.998902
LOC106041175	1357.86	-0.155651	0.172434	-0.902666	0.366703	0.998902
LOC106046120	1269.65	-0.0251799	0.164946	-0.152655	0.87867	0.998902
SECISBP2L	1055.43	-0.278227	0.256419	-1.08505	0.2779	0.998902
PRCC	1738.77	0.325283	0.172646	1.8841	0.0595514	0.998902
FNBP4	1147.59	-0.0824414	0.18108	-0.455277	0.64891	0.998902
ADAM10	1064.72	0.0898296	0.147574	0.60871	0.542717	0.998902
UHMK1	2620.98	0.0701315	0.173442	0.404353	0.685953	0.998902
MTMR4	2906.4	0.006882	0.146736	0.0469006	0.962592	0.998902
ZNF609	1191.47	-0.0298929	0.165107	-0.181052	0.856327	0.998902
DNTTIP2	1474.73	-0.0554394	0.162946	-0.340233	0.733681	0.998902
RBM12	1380.21	-0.0713999	0.163165	-0.437593	0.661681	0.998902
MYO1C	407.476	0.0198421	0.225374	0.0880407	0.929844	0.998902
CACNA1C	2912.62	-0.16926	0.202002	-0.837911	0.402081	0.998902
STRAP	1802.19	0.111991	0.16785	0.667207	0.50464	0.998902
TP53BP1	2579.24	0.0732007	0.141374	0.517779	0.604612	0.998902
RNF141	2662.76	-0.139282	0.159325	-0.874205	0.382007	0.998902
SUB1	2803.4	-0.0815796	0.168996	-0.48273	0.629288	0.998902
SYBU	2793.87	-0.0866494	0.176695	-0.490389	0.623859	0.998902
SYNRG	2828.62	-0.10132	0.17523	-0.578212	0.563121	0.998902
NNT	1389.99	-0.0468529	0.171955	-0.272472	0.785259	0.998902
LOC106045553	1193.51	0.0283743	0.146676	0.193448	0.846608	0.998902
TNKS2	2611.52	0.0572342	0.15339	0.373129	0.709052	0.998902
PPA1	2642.74	0.23019	0.188293	1.22251	0.221514	0.998902
PHYHIPL	5319.79	0.0178977	0.163906	0.109195	0.913048	0.998902
NAA15	725.024	-0.0878473	0.158722	-0.553465	0.579945	0.998902
BTBD9	2244.23	-0.332777	0.234575	-1.41864	0.156005	0.998902
ERCC6L2	1466.94	-0.0414142	0.183653	-0.225503	0.821588	0.998902
HIPK1	1368.25	-0.236533	0.19668	-1.20263	0.229121	0.998902
SLC25A22	4009.27	0.0926935	0.157308	0.589249	0.555694	0.998902
LOC106044792	8200.19	0.347545	0.200303	1.7351	0.0827237	0.998902
PSMC6	1779.78	0.0611401	0.152925	0.399804	0.689301	0.998902
LOC106038574	1478.7	0.0728878	0.139825	0.521281	0.602171	0.998902
KIF13B	588.275	-0.24632	0.16497	-1.49312	0.135406	0.998902
CPSF3L	992.506	0.163427	0.168821	0.96805	0.333019	0.998902
NDUFA4	2573.81	0.187736	0.216569	0.866868	0.386015	0.998902
ZBTB37	1123.17	-0.288815	0.232108	-1.24431	0.213385	0.998902
ARNT	801.916	-0.28214	0.195618	-1.4423	0.149217	0.998902
LOC106045190	31.2765	0.174678	0.470817	0.37101	0.71063	0.998902
YIPF3	1686.44	0.310516	0.188802	1.64466	0.100039	0.998902
CRELD2	1100.14	0.0859206	0.205779	0.417538	0.676285	0.998902
DCTN4	2534.67	-0.0213124	0.153773	-0.138597	0.889769	0.998902
CIT	3656.66	-0.205512	0.200292	-1.02606	0.304862	0.998902
CAND2	534.478	-0.219945	0.178986	-1.22884	0.219131	0.998902
LOC106039791	2416.72	0.403521	0.187973	2.1467	0.0318171	0.998902
AASS	928.524	0.0100224	0.162438	0.0616997	0.950802	0.998902
TMX1	1720.93	0.132982	0.172011	0.773101	0.439463	0.998902
CTNNA2	5070.93	0.0154426	0.179633	0.0859674	0.931492	0.998902
COMMD2	1640.18	-0.0231135	0.157279	-0.146959	0.883164	0.998902
ZFR	1972.74	-0.0420554	0.148122	-0.283924	0.776468	0.998902
GAS6	497.203	0.0457392	0.181501	0.252005	0.801037	0.998902
LMNA	451.638	-0.200562	0.189364	-1.05913	0.289539	0.998902
LSM14A	985.17	0.0740513	0.147737	0.501237	0.616204	0.998902
XRCC6	1578.1	0.150107	0.169189	0.887213	0.374964	0.998902
MCF2L	1549.87	-0.0529182	0.167592	-0.315756	0.752187	0.998902
TRRAP	1136.39	-0.179412	0.213852	-0.838952	0.401496	0.998902
AZIN1	2198.12	0.0191051	0.139602	0.136854	0.891146	0.998902
GLB1	932.211	-0.00932402	0.152365	-0.0611953	0.951204	0.998902
PI16	465.443	-0.111379	0.211908	-0.525602	0.599165	0.998902
TTL	2029.98	-0.0905653	0.161073	-0.562262	0.573937	0.998902
LASP1	1849.64	0.0451145	0.176474	0.255645	0.798225	0.998902
NEXN	871.423	0.0473715	0.154983	0.305657	0.759866	0.998902
PCLO	2167.7	-0.422267	0.234483	-1.80084	0.0717279	0.998902
KIAA0319L	1993.05	0.186953	0.148471	1.25919	0.20796	0.998902
KANSL1	875.082	-0.107218	0.179897	-0.595999	0.551176	0.998902
APC	2198.99	-0.149815	0.180833	-0.828469	0.407405	0.998902
LOC106036048	4237.59	-0.269952	0.205762	-1.31197	0.189532	0.998902
ILF2	2219.04	0.239794	0.165137	1.45209	0.146477	0.998902
SH3GL2	6116.68	0.0784318	0.15204	0.515863	0.60595	0.998902
PHF12	1829.31	0.0287215	0.146873	0.195553	0.84496	0.998902
TALDO1	1700.09	0.0976974	0.161684	0.604249	0.545678	0.998902
GOLIM4	619.872	0.134722	0.181899	0.740641	0.458911	0.998902
RAB5A	1906.99	0.0962563	0.179868	0.535151	0.592546	0.998902
IMPDH2	2559.16	0.296573	0.177915	1.66694	0.0955273	0.998902
LOC106046481	1928.21	0.382818	0.183291	2.08858	0.0367458	0.998902
BCL6	1753.93	-0.0138483	0.201003	-0.068896	0.945072	0.998902
FBXL3	1747.88	0.090305	0.144395	0.625402	0.531707	0.998902
SUMO2	1213.22	0.0845856	0.193389	0.437386	0.661832	0.998902
TMEM254	1171.54	0.140546	0.238609	0.589021	0.555847	0.998902
GOPC	1330.54	-0.0158683	0.161501	-0.098255	0.92173	0.998902
DARS	1319.23	0.114706	0.154169	0.744032	0.456857	0.998902
KDSR	1485.59	-0.0624962	0.16594	-0.37662	0.706456	0.998902
TRPC1	2496.4	0.0560079	0.133521	0.419469	0.674873	0.998902
ZNF106	820.195	-0.10629	0.174716	-0.608356	0.542951	0.998902
UFM1	1441.98	0.174507	0.16695	1.04527	0.295899	0.998902
ARHGAP17	890.82	-0.265576	0.156608	-1.6958	0.0899245	0.998902
ZNF319	1179.51	-0.0940922	0.159678	-0.589263	0.555685	0.998902
FBXW11	2185.48	0.0361842	0.138762	0.260764	0.794275	0.998902
SETX	663.412	-0.0276804	0.183208	-0.151087	0.879907	0.998902
POFUT2	861.339	-0.0225324	0.159192	-0.141542	0.887442	0.998902
DMXL1	1446.99	-0.155811	0.181882	-0.85666	0.391633	0.998902
SCAP	1639.96	-0.01552	0.183802	-0.0844388	0.932708	0.998902
SUCO	827.291	-0.0678541	0.152516	-0.444897	0.656394	0.998902
DYNLT3	2610.15	0.00790728	0.152621	0.0518098	0.95868	0.998902
PTK7	1337.95	0.138592	0.152069	0.911377	0.362097	0.998902
OAZ2	2241.35	0.384151	0.153361	2.50487	0.0122495	0.998902
GALNT16	4547.92	-0.0105133	0.128178	-0.0820207	0.93463	0.998902
DKC1	778.581	0.150723	0.195497	0.770975	0.440722	0.998902
HMGN3	1480.26	0.0858955	0.15824	0.542818	0.587255	0.998902
DCTN6	2480.94	0.136929	0.174869	0.783038	0.433605	0.998902
GOT1	4435.95	0.198076	0.201225	0.984351	0.324943	0.998902
CPNE1	889.237	0.0331216	0.18211	0.181877	0.855679	0.998902
POMP	1313.98	0.15076	0.226456	0.665735	0.50558	0.998902
BAZ1A	236.712	-0.203028	0.246653	-0.823134	0.410432	0.998902
PSMA3	1728.63	0.232635	0.161068	1.44433	0.148646	0.998902
CCDC92	2964.27	-0.0237029	0.16639	-0.142454	0.886722	0.998902
OFD1	3820.64	0.130966	0.189679	0.690461	0.489905	0.998902
RBM33	1093.48	-0.229424	0.18827	-1.21859	0.223	0.998902
LOC106048157	987.892	-0.304714	0.170764	-1.78441	0.0743564	0.998902
UBE2L3	1500.33	0.0308302	0.164213	0.187745	0.851076	0.998902
ALCAM	4003.06	-0.171225	0.16656	-1.02801	0.303947	0.998902
ARID4B	1148.28	-0.12372	0.168821	-0.732849	0.463651	0.998902
CCAR1	1323.83	-0.152719	0.154103	-0.99102	0.321676	0.998902
PLEKHG4	646.841	0.145296	0.217114	0.669215	0.503358	0.998902
CDC5L	1638.67	0.0431928	0.156932	0.275233	0.783137	0.998902
PIK3CA	1622.24	-0.189415	0.18633	-1.01655	0.309366	0.998902
VASH1	1336.44	-0.257901	0.189003	-1.36453	0.1724	0.998902
CACYBP	1757.79	0.129895	0.173152	0.750182	0.453145	0.998902
MED1	1007.01	-0.016318	0.154023	-0.105945	0.915626	0.998902
EYA3	913.601	-0.0519191	0.171994	-0.301866	0.762755	0.998902
TMEM9B	2159.52	0.141862	0.15915	0.891372	0.37273	0.998902
RNF168	957.782	-0.019579	0.147608	-0.132642	0.894477	0.998902
PIM3	713.045	0.145002	0.235486	0.615755	0.538056	0.998902
UBE2G2	2074.98	0.0618369	0.161982	0.381752	0.702645	0.998902
NFYA	896.891	-0.0912592	0.168002	-0.543201	0.586991	0.998902
TBC1D12	2132.49	-0.124663	0.157359	-0.792221	0.428232	0.998902
TM2D1	2221.48	0.0514241	0.1519	0.33854	0.734956	0.998902
MSI1	1201.98	0.0524184	0.183681	0.285377	0.775355	0.998902
ELL2	1386.92	-0.30311	0.19014	-1.59414	0.110905	0.998902
AHCYL2	3605.8	0.0389438	0.136392	0.285528	0.775239	0.998902
PPFIBP1	1955.9	-0.179369	0.191728	-0.935543	0.349508	0.998902
LOC106030222	2583.2	0.237435	0.183736	1.29226	0.196268	0.998902
UGGT1	1184.31	0.0591515	0.157515	0.375528	0.707268	0.998902
CHMP5	1413.86	0.181299	0.167308	1.08362	0.278533	0.998902
SIN3A	1092.5	-0.0440436	0.145648	-0.302396	0.76235	0.998902
SAR1B	1173.19	-0.122638	0.166271	-0.737578	0.460771	0.998902
COL5A2	777.952	-0.114286	0.213788	-0.534574	0.592945	0.998902
GPC4	365.818	-0.108524	0.212444	-0.510836	0.609466	0.998902
NUMB	1325.35	-0.0764098	0.14347	-0.532583	0.594322	0.998902
LOC106033631	1469.28	0.128494	0.157684	0.81488	0.415141	0.998902
CSNK2A2	1587.25	0.00855912	0.147619	0.0579809	0.953764	0.998902
NRAP	8.34107	-0.298391	0.993286	-0.300407	0.763866	0.998902
DNAJB4	943.599	-0.327678	0.173699	-1.88647	0.0592318	0.998902
SPG20	1780.48	-0.0932553	0.164332	-0.567482	0.570387	0.998902
ELAVL2	2037.93	-0.222081	0.178133	-1.24672	0.212502	0.998902
SIX2	32.5387	0.0649636	0.606126	0.107178	0.914648	0.998902
ICE1	986.561	-0.161985	0.183865	-0.880999	0.378318	0.998902
GPX4	1911.57	0.319077	0.190509	1.67486	0.0939609	0.998902
LOC106045576	1380.52	0.253782	0.185787	1.36599	0.171944	0.998902
TAF15	1640.25	0.129327	0.169807	0.761613	0.446291	0.998902
MANBA	832.804	-0.138431	0.2016	-0.686658	0.492298	0.998902
FYCO1	574.567	-0.0570237	0.170243	-0.334955	0.737659	0.998902
PLCB1	3006.89	-0.166895	0.182323	-0.915382	0.359991	0.998902
BRD4	697.299	-0.238376	0.182474	-1.30635	0.191433	0.998902
44445	2280.12	0.018671	0.168146	0.111041	0.911584	0.998902
INSIG2	1572.09	0.223938	0.167881	1.33391	0.182235	0.998902
PHF6	852.686	-0.146064	0.159462	-0.915977	0.359679	0.998902
SRP19	1783.04	0.196487	0.218931	0.897482	0.369462	0.998902
RUFY3	4076.32	-0.0593481	0.139041	-0.426838	0.669498	0.998902
KDM5B	517.83	0.0956159	0.173206	0.552037	0.580923	0.998902
FAM171B	3347.29	-0.313421	0.154686	-2.02618	0.0427468	0.998902
TNIP1	2952.64	0.205044	0.171848	1.19317	0.232801	0.998902
BBX	708.106	-0.279201	0.22025	-1.26765	0.204921	0.998902
SLC39A10	2106.31	-0.0474246	0.202278	-0.234452	0.814634	0.998902
BTBD6	1243.59	0.0421176	0.182628	0.230619	0.81761	0.998902
LOC106043460	1475.01	0.23409	0.21603	1.0836	0.278543	0.998902
PICALM	1237.48	-0.076364	0.149434	-0.511021	0.609336	0.998902
SNX6	1176.51	0.0234546	0.156194	0.150164	0.880635	0.998902
LOC106048130	1883.72	0.148586	0.157314	0.944519	0.344904	0.998902
SARS	2940.81	0.227635	0.161962	1.40549	0.159877	0.998902
CORO2B	3194.1	0.117954	0.143007	0.82481	0.40948	0.998902
LOC106048077	3624.51	0.135973	0.199449	0.681745	0.4954	0.998902
COPS2	1084.05	-0.0272115	0.167922	-0.162049	0.871267	0.998902
ARID1A	1278.1	-0.0729396	0.158734	-0.459508	0.645869	0.998902
LOC106048424	831.308	0.0430574	0.176239	0.244313	0.806989	0.998902
BTBD1	2047.2	0.210042	0.18527	1.13371	0.256917	0.998902
GSPT1	1411.57	-0.0364923	0.160502	-0.227364	0.820141	0.998902
LOC106034617	777.882	0.0549464	0.178849	0.307223	0.758674	0.998902
VPS13C	1128.04	-0.229082	0.218123	-1.05024	0.293606	0.998902
SREK1	1418.08	-0.218145	0.167597	-1.30161	0.193051	0.998902
PLXNB2	1408.66	-0.20226	0.207315	-0.975617	0.329254	0.998902
LARP4	986.126	-0.216529	0.17396	-1.24471	0.213238	0.998902
POLR2B	1211.25	0.037743	0.171083	0.220612	0.825395	0.998902
EFR3A	938.936	-0.0159096	0.169779	-0.0937077	0.925341	0.998902
RALB	958.339	0.0881304	0.169863	0.518833	0.603877	0.998902
NELFCD	1451.39	0.164611	0.137337	1.19859	0.230688	0.998902
PDP1	2944.18	-0.284898	0.246275	-1.15683	0.247343	0.998902
HTT	989.63	-0.177401	0.245608	-0.722292	0.470115	0.998902
TRMT1L	759.292	0.0581384	0.190429	0.305302	0.760136	0.998902
HADHB	1468.41	0.278932	0.156377	1.78371	0.0744705	0.998902
SMARCE1	1153.43	-0.0446387	0.148075	-0.301459	0.763064	0.998902
GJA1	3334.82	-0.120198	0.192992	-0.622815	0.533406	0.998902
MED13	1542.11	-0.180953	0.159729	-1.13288	0.257266	0.998902
SLX4	962.491	-0.347522	0.23971	-1.44976	0.147126	0.998902
XPOT	1770.82	0.179516	0.14686	1.22236	0.221573	0.998902
DERL1	1243.1	0.0955741	0.201174	0.475082	0.634728	0.998902
LARP4B	1199.88	-0.0413243	0.148585	-0.278119	0.780921	0.998902
TYRO3	1565.32	-0.0157885	0.152934	-0.103237	0.917775	0.998902
MKRN1	2358.53	0.0598059	0.137867	0.433794	0.664438	0.998902
MLF1	314.298	-0.220935	0.219266	-1.00761	0.313642	0.998902
ZNF326	1992.84	0.113084	0.16155	0.699997	0.483929	0.998902
PRLR	1943.79	-0.338479	0.264621	-1.27911	0.20086	0.998902
EXOC5	1785.2	0.151027	0.145422	1.03854	0.299018	0.998902
SLC35F5	759.965	-0.207077	0.183901	-1.12602	0.260156	0.998902
PGD	1372.26	0.0736539	0.14947	0.492768	0.622177	0.998902
SLTM	1179.56	-0.0667642	0.152381	-0.438139	0.661285	0.998902
RIT1	1611.71	0.056934	0.143184	0.397628	0.690904	0.998902
SLC48A1	2259.53	0.213014	0.152066	1.4008	0.161273	0.998902
THOP1	2197.97	0.185711	0.147061	1.26281	0.206657	0.998902
UBP1	1203.17	-0.0266086	0.156486	-0.170037	0.864981	0.998902
SLC9A6	3775.46	-0.0161746	0.149888	-0.107912	0.914066	0.998902
LAMA5	564.552	-0.233943	0.248678	-0.940749	0.346834	0.998902
R3HCC1	834.393	0.128862	0.164107	0.785233	0.432317	0.998902
LOC106047196	0.309803	-1.66502	4.03771	-0.412367	0.680071	0.998902
PPP2R5E	1291.89	-0.0663096	0.162014	-0.409283	0.682332	0.998902
FOXO3	1537.15	-0.157254	0.177021	-0.888333	0.374361	0.998902
[truncated: 16,599 more rows]

## Sheet: Table S2-pituitary gland
Table S2: The differentially expressed genes in pituitary glandbetween NEGG and AEGG.
Gene_id	baseMean	log2FoldChange	lfcSE	stat	pvalue	padj
GPR160	1960.88	0.880084	0.160883	5.47034	4.49161e-08	0.000406109
KCNJ5	1630.52	1.04528	0.188629	5.54144	3.00001e-08	0.000406109
LOC106049923	63.013	-4.26434	0.81521	-5.23098	1.68617e-07	0.00101636
LOC106046928	597262	1.19564	0.246955	4.84151	1.28856e-06	0.00582526
NOV	1045.12	-2.19892	0.460827	-4.77168	1.82695e-06	0.00660736
VCAN	606.092	-2.39693	0.523761	-4.57638	4.731e-06	0.0106938
PACSIN1	501.639	0.97947	0.213284	4.59232	4.38338e-06	0.0106938
LOC106047894	49.7036	2.88478	0.627312	4.59863	4.2527e-06	0.0106938
HPCA	16.1593	3.94962	0.879421	4.49116	7.08357e-06	0.0142325
NDOR1	1642.43	2.03649	0.45577	4.46824	7.88672e-06	0.0142616
DIRAS2	686.865	1.06614	0.241256	4.41913	9.91004e-06	0.0162912
LOC106030127	413.034	-1.73621	0.398653	-4.35519	1.32954e-05	0.0200351
GPD1L	947.713	-1.0649	0.245994	-4.32896	1.49816e-05	0.0208394
LOC106036299	162.409	-1.49066	0.349168	-4.26918	1.9619e-05	0.0239684
LOC106036355	37.8925	-2.80265	0.65694	-4.26621	1.9882e-05	0.0239684
ENTPD3	351.851	1.02589	0.244745	4.19166	2.76925e-05	0.0312977
LOC106031283	166.229	-1.49216	0.362976	-4.1109	3.94127e-05	0.0419235
LOC106033477	319.809	1.68695	0.411794	4.0966	4.19268e-05	0.0421201
TAF1A	493.226	-0.911035	0.223724	-4.07213	4.65846e-05	0.0443363
LOC106049915	138.212	-1.82795	0.46647	-3.91869	8.9031e-05	0.0804974
PLP1	234.86	-5.04839	1.29536	-3.8973	9.72697e-05	0.0837585
SDC1	1962.36	-1.7884	0.4803	-3.7235	0.000196483	0.157144
HEG1	1130.16	-1.37381	0.369386	-3.71918	0.000199873	0.157144
TRPC7	219.902	-1.05372	0.28417	-3.70805	0.000208858	0.157366
APOH	8.38603	-6.50832	1.78883	-3.6383	0.000274439	0.193669
ARSI	37.4388	-4.24998	1.16933	-3.63456	0.00027846	0.193669
PECAM1	829.589	-0.831251	0.231087	-3.59713	0.000321749	0.215488
OSBP2	2369.71	-1.29847	0.364083	-3.56641	0.000361899	0.225663
FSHB	787.47	-6.24073	1.74847	-3.56925	0.000358011	0.225663
TCF12	3478.43	-0.925053	0.260459	-3.55162	0.000382866	0.227402
LRRC32	128.173	-1.08684	0.306421	-3.54687	0.000389839	0.227402
FEZF1	18.3176	2.71771	0.770247	3.52836	0.000418137	0.236287
FLNB	6865.82	-1.04247	0.300121	-3.47349	0.000513733	0.259249
GFAP	23.8804	-4.53111	1.30029	-3.4847	0.00049269	0.259249
RBM34	798.049	0.699089	0.201336	3.47225	0.000516118	0.259249
PDZD2	1542.34	-1.36106	0.391311	-3.47821	0.000504774	0.259249
MAP4K5	1626.7	-0.587338	0.171746	-3.4198	0.000626662	0.282324
NAV2	1324.46	-1.05671	0.310224	-3.40627	0.000658571	0.282324
ATP7B	1012.62	-0.546727	0.159994	-3.41718	0.000632742	0.282324
THBD	432.331	-0.886816	0.260281	-3.40715	0.000656459	0.282324
ENKD1	352.313	0.63284	0.186418	3.39473	0.000686957	0.282324
HHATL	66.3173	2.87378	0.844727	3.40203	0.000668884	0.282324
ROPN1L	301.97	1.10332	0.323504	3.41054	0.00064835	0.282324
MOB3C	308.185	0.88133	0.259164	3.40067	0.000672208	0.282324
MMEL1	319.772	0.80836	0.239898	3.36959	0.00075279	0.295928
LOC106029709	25.8729	2.53348	0.751082	3.37311	0.000743244	0.295928
ADGRG6	987.079	-1.63024	0.485769	-3.356	0.000790794	0.304254
GABRE	4614.73	-1.04284	0.314749	-3.31325	0.000922195	0.309735
POLR2E	1998.58	0.535867	0.160734	3.33388	0.000856444	0.309735
SOD3	520.204	-1.37443	0.413487	-3.324	0.000887374	0.309735
ALOX5	402.858	-1.15194	0.347569	-3.31429	0.000918777	0.309735
DAB1	615.416	-1.01969	0.307632	-3.31464	0.000917617	0.309735
SYNPO2	85.0635	-1.2205	0.366227	-3.33262	0.000860324	0.309735
LOC106029657	29.561	2.25104	0.679575	3.31242	0.000924939	0.309735
NPC1L1	46.3767	1.42024	0.431863	3.28862	0.00100679	0.331014
LOC106032208	150.086	0.836858	0.255294	3.27802	0.00104538	0.337564
RNF150	2143.47	-0.872566	0.266981	-3.26827	0.00108207	0.34122
GRM3	37.045	-3.50727	1.07418	-3.26505	0.00109444	0.34122
SLC8A3	855.585	0.901101	0.277394	3.24845	0.00116035	0.343976
LOC106030438	111.742	2.1634	0.665877	3.24895	0.00115831	0.343976
LOC106048557	12.8083	6.16638	1.89286	3.25771	0.00112316	0.343976
HSPG2	1106.04	-0.983368	0.304091	-3.2338	0.00122156	0.344661
LOC106036320	372.557	0.959512	0.296802	3.23283	0.00122568	0.344661
CALML4	375.277	1.20273	0.370903	3.2427	0.00118404	0.344661
FAM69C	156.031	1.20201	0.372165	3.22977	0.0012389	0.344661
CNR1	1006.53	-0.739373	0.229366	-3.22355	0.00126612	0.346898
RASL11A	51.9234	1.32427	0.41247	3.21058	0.00132469	0.357527
EGFLAM	2084.29	-0.764191	0.238532	-3.20373	0.00135661	0.360758
AMER3	128.01	-2.2169	0.698841	-3.17225	0.00151262	0.396415
CCDC80	721.161	-1.52983	0.484918	-3.15483	0.00160591	0.403328
CDKN2C	606.179	0.976067	0.309367	3.15504	0.00160474	0.403328
TWIST1	19.4987	2.21374	0.700719	3.15924	0.00158179	0.403328
SLC8A1	966.589	0.860703	0.27432	3.13759	0.00170344	0.421964
PLS3	1951.23	-0.826608	0.263925	-3.13199	0.00173629	0.424288
KCNJ10	41.5181	-3.00886	0.963007	-3.12444	0.00178146	0.429521
LOC106031151	34.5822	1.64976	0.528796	3.11983	0.00180953	0.430549
LOC106048394	5.36794	-5.86905	1.89892	-3.09073	0.00199662	0.468895
COL8A2	947.384	-1.11367	0.362339	-3.07355	0.00211531	0.490399
EGR1	6154.85	0.792644	0.258719	3.06373	0.00218599	0.499206
LOC106030924	17.6259	4.0655	1.32831	3.06066	0.00220851	0.499206
LOC106030041	204.275	-0.790069	0.258943	-3.05113	0.0022798	0.508958
PTPRM	250.13	-0.762298	0.250162	-3.04722	0.0023097	0.509345
SCARB1	1518.47	0.554505	0.182288	3.04192	0.00235071	0.512144
TMEM114	139.247	1.04272	0.343739	3.03346	0.00241765	0.514334
WISP2	21.0953	-3.26205	1.07458	-3.03565	0.00240018	0.514334
RPS11	4812.24	0.579471	0.192018	3.0178	0.00254617	0.535377
SYNM	358.203	-0.661869	0.220745	-2.99835	0.00271449	0.557796
LOC106039711	29.3978	-1.88169	0.627066	-3.00079	0.00269278	0.557796
LOC106029639	31.1028	-2.47134	0.82616	-2.99136	0.00277736	0.564303
ADGRL4	465.65	-0.889235	0.298164	-2.98237	0.00286023	0.568369
FUT10	298.84	0.761082	0.255036	2.98422	0.00284302	0.568369
ALDH1A2	2424.04	-0.83531	0.280551	-2.97739	0.00290711	0.571405
PSAT1	648.469	-0.846705	0.285154	-2.96929	0.0029849	0.580387
SNCG	111.26	0.97937	0.33048	2.96347	0.00304188	0.583438
LOC106029547	67.8877	-2.4008	0.810771	-2.96113	0.00306512	0.583438
PGM5	456.808	-0.909322	0.308017	-2.95218	0.00315539	0.588236
SSTR4	255.819	-0.97469	0.329896	-2.95454	0.00313137	0.588236
ELMO1	2427.88	0.784842	0.268262	2.92566	0.00343731	0.61263
ADCY2	1058.9	-0.486929	0.166528	-2.924	0.00345563	0.61263
CXCL14	2645.45	-1.15767	0.395309	-2.92853	0.00340569	0.61263
TDRD15	10.5021	5.87308	2.00081	2.93535	0.00333174	0.61263
CAMK1G	647.426	1.01676	0.346657	2.93304	0.00335658	0.61263
ENPP2	3346.77	-1.21979	0.419182	-2.90994	0.00361499	0.613573
GAB2	382.884	-1.19589	0.410217	-2.91527	0.00355384	0.613573
STEAP2	205.716	-0.849729	0.292023	-2.9098	0.00361664	0.613573
GPRIN3	533.66	0.816892	0.281136	2.90568	0.00366454	0.613573
RBFOX3	159.038	0.986408	0.338489	2.91415	0.00356662	0.613573
LOC106044856	66.1594	2.55806	0.879865	2.90733	0.00364527	0.613573
HSPH1	1268.34	-0.568602	0.196163	-2.89863	0.00374798	0.621786
GPR149	1161.2	1.06943	0.370336	2.88773	0.00388038	0.632152
LOC106034522	38.0845	-1.37885	0.477425	-2.8881	0.00387578	0.632152
CISD2	1488.04	0.643816	0.223477	2.8809	0.00396536	0.640229
LOC106043254	132.279	-1.71452	0.595737	-2.87797	0.00400239	0.640488
FAM126B	905.211	-0.807937	0.281082	-2.87438	0.00404817	0.642133
RPL17	8789.83	0.50093	0.175497	2.85434	0.00431258	0.651531
PRNP	3522.7	0.564826	0.197427	2.86093	0.00422399	0.651531
COL4A1	2436.82	-0.701503	0.245837	-2.85353	0.00432361	0.651531
PTPRG	989.593	-0.602043	0.210225	-2.86381	0.00418582	0.651531
LOC106042182	46.2296	1.25561	0.439544	2.85663	0.00428169	0.651531
LOC106032084	3.81389	-5.37646	1.87985	-2.86005	0.0042358	0.651531
TFPI	278.041	0.79558	0.280238	2.83895	0.00452625	0.670886
LOC106035801	57.0888	-1.27407	0.448504	-2.84071	0.00450134	0.670886
LOC106040087	180.93	-1.26327	0.445549	-2.83531	0.00457812	0.673058
LOC106033236	1613.85	0.660473	0.233516	2.82839	0.00467833	0.673314
RAB3B	2021.62	-0.773195	0.273102	-2.83116	0.00463797	0.673314
CHN2	296.311	-1.17369	0.415473	-2.82495	0.0047288	0.673314
SLC6A4	194.942	1.82939	0.647142	2.82687	0.00470054	0.673314
BTBD6	3848.42	0.611948	0.217268	2.81655	0.00485421	0.685771
MEF2C	483.388	-0.520354	0.185112	-2.81103	0.00493838	0.692254
ROR1	401.066	0.9293	0.331484	2.80345	0.00505585	0.703268
SDPR	2381.14	-0.606234	0.21687	-2.79538	0.00518392	0.704818
RGS5	959.017	-2.75605	0.984425	-2.79965	0.00511577	0.704818
LOC106032884	250.318	-1.0028	0.358679	-2.79581	0.00517701	0.704818
TCTE1	349.98	0.702892	0.251833	2.79111	0.00525277	0.70885
PTPRB	1850.02	-0.707234	0.253927	-2.78519	0.00534961	0.711302
FAM102A	298.066	-0.806016	0.289149	-2.78754	0.00531091	0.711302
LOC106034118	120.489	1.13505	0.408042	2.78171	0.00540741	0.713738
LOC106047481	178.113	-1.2564	0.452829	-2.77456	0.00552772	0.724331
KIAA1549	1880.63	-0.547689	0.197868	-2.76794	0.00564113	0.727076
LOC106039792	584.747	-1.43501	0.518914	-2.76541	0.00568516	0.727076
LOC106033730	134.84	-0.944539	0.341592	-2.76511	0.00569034	0.727076
RLBP1	34.8962	-2.34682	0.849062	-2.76402	0.00570949	0.727076
KCNAB1	26.1426	-3.16312	1.14749	-2.75655	0.00584144	0.733992
ADAMTS8	47.3468	-1.85184	0.671846	-2.75635	0.00584498	0.733992
IFNGR1	1868.53	-0.654491	0.238097	-2.74885	0.00598055	0.741399
FUCA1	2826.5	0.634129	0.231461	2.73968	0.00614997	0.741399
CTSH	1847.23	0.546296	0.199182	2.7427	0.00609361	0.741399
LOC106048865	162.536	0.654602	0.238344	2.74646	0.00602416	0.741399
RASL12	26.6066	-1.44495	0.526977	-2.74197	0.00610727	0.741399
LOC106049645	23.2223	1.76981	0.645689	2.74097	0.00612582	0.741399
ST6GALNAC3	123.154	-1.02191	0.375159	-2.72393	0.0064511	0.772552
DDX3X	7465.9	-0.744326	0.273849	-2.71802	0.00656747	0.781313
NOTCH2	1164.85	-0.600884	0.221255	-2.7158	0.00661154	0.781415
PRKAB2	570.786	0.77174	0.285757	2.70068	0.00691977	0.805845
LOC106044214	168.616	-1.90272	0.704936	-2.69914	0.00695194	0.805845
NR4A2	128.858	0.979172	0.362542	2.70085	0.00691626	0.805845
LOC106045569	158.081	-3.21462	1.19315	-2.69424	0.00705503	0.807444
DRC7	153.585	0.881143	0.326847	2.69589	0.00702006	0.807444
LOC106033802	5727.78	0.461565	0.171843	2.68596	0.00723215	0.81349
ACAD11	382.146	0.574938	0.214258	2.6834	0.00728781	0.81349
PPEF1	301.462	0.713819	0.265689	2.68668	0.0072167	0.81349
CALCB	39.2418	-2.46772	0.919231	-2.68455	0.00726277	0.81349
THBS1	2309.86	-1.16814	0.435801	-2.68043	0.00735274	0.815703
LOC106041682	130.006	0.813429	0.30402	2.67558	0.00746009	0.822566
OSBPL10	1901.29	-0.479829	0.179511	-2.67297	0.00751824	0.823953
AMOT	2233.48	-0.766006	0.286862	-2.67029	0.00757852	0.825557
SLC35F2	614.696	0.635891	0.238617	2.6649	0.00770113	0.83389
GLS	2114.97	-0.391666	0.147381	-2.65752	0.00787191	0.837128
PNPLA8	2007.15	-0.690913	0.260485	-2.65241	0.00799185	0.837128
LOC106043388	154.498	0.64775	0.24358	2.65929	0.00783062	0.837128
SH2D4A	143.23	0.92464	0.348517	2.65307	0.00797625	0.837128
ANKRD34B	33.9662	2.01689	0.760271	2.65285	0.00798153	0.837128
LOC106044909	43.4425	-1.17019	0.441624	-2.64975	0.00805509	0.837128
PCDHAC1	86.8232	-1.24813	0.47079	-2.65114	0.00802202	0.837128
NDUFB4	1925.05	0.451985	0.170885	2.64496	0.00816995	0.840876
PLCXD2	353.236	-0.869519	0.328818	-2.64438	0.00818416	0.840876
MTMR10	933.18	-0.837891	0.317126	-2.64214	0.0082384	0.841667
UBR7	2746.69	0.517938	0.197547	2.62185	0.00874533	0.884416
PPM1E	498.075	-0.956165	0.364812	-2.62098	0.00876781	0.884416
LOC106049547	12.5936	-2.68686	1.02568	-2.61959	0.00880356	0.884416
ZBTB34	241.474	-0.647668	0.247866	-2.61297	0.00897588	0.896745
NEFH	674.342	0.783238	0.300246	2.60865	0.00908992	0.898213
LRRC3C	136.308	-1.46534	0.561471	-2.60983	0.00905869	0.898213
FAM46C	1361.88	-0.642691	0.246775	-2.60436	0.00920463	0.902731
TLL2	216.75	-1.16083	0.445921	-2.60321	0.00923548	0.902731
SERPINF1	7410.62	0.457078	0.176264	2.59314	0.00951034	0.905134
IPMK	569.162	-0.707181	0.272235	-2.59768	0.00938554	0.905134
NDNF	1511.13	0.894096	0.344416	2.59598	0.00943228	0.905134
ADPRHL1	75.5735	-1.39996	0.53941	-2.59534	0.00944961	0.905134
F2RL2	74.7761	0.967066	0.372884	2.59348	0.00950098	0.905134
PITX3	3151.89	0.705352	0.272534	2.58812	0.00965012	0.908655
PLEKHH1	961.104	-0.52247	0.202351	-2.58201	0.00982278	0.908655
NOXA1	170.391	1.14192	0.442163	2.58258	0.00980637	0.908655
MYCBPAP	264.407	1.03492	0.400621	2.58328	0.00978655	0.908655
SUSD3	901.925	0.543344	0.210484	2.5814	0.00984012	0.908655
LOC106047779	216.867	0.627613	0.243158	2.58109	0.00984883	0.908655
LOC106038569	1836.75	0.529399	0.205371	2.57777	0.00994393	0.912772
CALM1	26307.8	-0.367992	0.14393	-2.55675	0.0105656	0.912924
FTH1	14938.2	0.677108	0.27606	2.45276	0.0141766	0.912924
RPL10A	6036.14	0.74604	0.29509	2.52818	0.0114657	0.912924
LOC106046123	7747.1	0.525562	0.214525	2.44989	0.01429	0.912924
LOC106037663	6338.34	0.749432	0.305264	2.45503	0.0140871	0.912924
RPL35	4423.09	0.550573	0.221201	2.48901	0.0128099	0.912924
HSPB1	58.4051	1.65182	0.674334	2.44956	0.0143033	0.912924
DHCR24	4500.87	-0.827995	0.322419	-2.56808	0.0102265	0.912924
COL4A2	2053.93	-0.644481	0.263147	-2.44913	0.0143203	0.912924
SLC2A13	687.161	-0.509728	0.208482	-2.44495	0.0144872	0.912924
RAB22A	2348.37	-0.444431	0.17493	-2.54062	0.0110655	0.912924
PDGFRB	509.382	-0.742088	0.296873	-2.49968	0.0124306	0.912924
ADAP1	4324.44	-0.865523	0.348087	-2.48651	0.0129003	0.912924
ARL1	2818.31	0.415022	0.168095	2.46897	0.0135502	0.912924
NSA2	2376.28	0.503838	0.196921	2.55858	0.0105102	0.912924
JUN	1647.29	0.620806	0.249138	2.49182	0.012709	0.912924
TMBIM4	2154.52	0.417092	0.169354	2.46284	0.0137842	0.912924
DUSP14	2232.66	0.476435	0.193233	2.46559	0.0136787	0.912924
RCAN2	2202.08	-0.860403	0.341967	-2.51604	0.011868	0.912924
PSMF1	1975.05	0.522262	0.203536	2.56595	0.0102894	0.912924
CRYL1	2569.81	0.458673	0.181336	2.52941	0.0114254	0.912924
CD44	187.656	-0.740835	0.293604	-2.52325	0.0116277	0.912924
ZBTB16	2204.44	-1.21883	0.474188	-2.57036	0.0101594	0.912924
CAMK2A	14.7382	-3.12203	1.28087	-2.43743	0.0147922	0.912924
GSS	736.322	0.563767	0.229891	2.45233	0.0141936	0.912924
ATP13A3	1784.12	-0.965772	0.392381	-2.46131	0.0138431	0.912924
NEFM	365.364	1.42545	0.568402	2.50782	0.012148	0.912924
MRPL20	1666.55	-0.649813	0.264414	-2.45755	0.0139886	0.912924
PCDH17	906.72	-0.569306	0.233061	-2.44274	0.0145763	0.912924
BGLAP	230.225	0.688342	0.282328	2.43809	0.0147652	0.912924
SMAD2	888.222	-0.51655	0.207154	-2.49355	0.0126471	0.912924
PSPC1	1089.54	-0.49798	0.199863	-2.4916	0.0127169	0.912924
TM6SF1	1494.45	0.612398	0.250939	2.44043	0.0146699	0.912924
TRAF3	453.681	-0.536185	0.217683	-2.46315	0.0137722	0.912924
LOC106041664	957.818	0.806256	0.324864	2.48183	0.013071	0.912924
LOC106043029	416.04	-0.638647	0.249714	-2.55751	0.0105425	0.912924
HERPUD1	992.428	-0.577734	0.226526	-2.55041	0.0107595	0.912924
EPS8L2	534.531	-0.870298	0.354272	-2.45658	0.0140265	0.912924
PAPLN	431.827	-1.03928	0.416268	-2.49665	0.0125371	0.912924
VOPP1	1405.01	0.509157	0.2005	2.53944	0.0111029	0.912924
PDE10A	1575.78	-1.03502	0.415466	-2.49124	0.01273	0.912924
VEGFA	1426.39	-1.11247	0.434019	-2.56319	0.0103714	0.912924
FLI1	479.491	-0.527848	0.21321	-2.47572	0.0132968	0.912924
LOC106041419	705.839	0.431965	0.174939	2.46923	0.0135406	0.912924
DGKD	364.803	-0.66923	0.272374	-2.45702	0.0140094	0.912924
OTUD7A	619.246	-0.600913	0.235743	-2.54902	0.0108027	0.912924
TBX3	229.757	-1.1407	0.463566	-2.46071	0.0138663	0.912924
BUD31	746.003	0.554853	0.224129	2.47559	0.0133015	0.912924
LAMA1	81.3769	-1.88854	0.746843	-2.5287	0.0114487	0.912924
LRCH2	559.032	-0.502606	0.200924	-2.50147	0.0123679	0.912924
FGFBP1	2.78444	-4.91914	2.01765	-2.43805	0.0147665	0.912924
DRC1	209.792	0.829276	0.336661	2.46324	0.0137689	0.912924
ARL9	477.129	0.654346	0.26626	2.45754	0.0139892	0.912924
KCTD15	401.1	0.593856	0.242565	2.44824	0.0143557	0.912924
CCNA1	483.108	0.723509	0.284034	2.54726	0.0108573	0.912924
LOC106033566	36.3713	1.89396	0.768014	2.46605	0.0136614	0.912924
KCNN3	601.348	-0.744777	0.305456	-2.43824	0.0147588	0.912924
STC1	1544.95	-0.924798	0.365925	-2.52729	0.0114946	0.912924
HSD11B1L	639.982	0.654761	0.265553	2.46565	0.0136766	0.912924
FSCN1	244.811	-0.556073	0.226232	-2.45798	0.013972	0.912924
ADAM11	190.887	-0.723495	0.284811	-2.54027	0.0110768	0.912924
CNTFR	232.525	-0.970164	0.391048	-2.48093	0.0131039	0.912924
FOXP4	102.765	0.856983	0.333298	2.57122	0.0101341	0.912924
CDH20	166.717	1.06899	0.434235	2.46177	0.0138253	0.912924
TNIP2	186.261	0.878415	0.348184	2.52285	0.0116408	0.912924
CCDC36	31.9633	1.14121	0.449791	2.5372	0.0111742	0.912924
CEP19	164.659	0.700676	0.279834	2.5039	0.0122834	0.912924
TMEM233	573.6	-0.60376	0.23973	-2.5185	0.0117856	0.912924
MME	97.1579	1.02926	0.405216	2.54003	0.0110844	0.912924
ERC2	324.025	-0.597839	0.242518	-2.46513	0.0136962	0.912924
FIGF	280.022	0.716778	0.287999	2.48882	0.0128169	0.912924
LOC106040832	104.67	0.9408	0.369723	2.54461	0.0109401	0.912924
LOC106033473	386.589	0.745257	0.292944	2.54402	0.0109584	0.912924
IRAK1BP1	144.705	0.703827	0.275297	2.55661	0.0105698	0.912924
GALNTL6	171.083	-0.75485	0.299871	-2.51725	0.0118275	0.912924
SLC7A2	56.8649	-1.08447	0.442488	-2.45084	0.0142523	0.912924
DHRS9	118.105	0.82901	0.336228	2.46562	0.0136778	0.912924
TMEM216	188.002	0.685652	0.276403	2.48062	0.0131154	0.912924
TSHR	20.2764	-2.18346	0.888063	-2.45868	0.0139449	0.912924
GSG1	43.313	1.14738	0.45543	2.51934	0.0117575	0.912924
LOC106044135	319.387	-0.587763	0.235222	-2.49876	0.0124628	0.912924
LOC106036620	10.4983	2.57644	1.03514	2.48899	0.0128107	0.912924
IGSF22	77.4786	-1.08907	0.431694	-2.52278	0.0116431	0.912924
LOC106034392	13.0047	-2.33405	0.954991	-2.44405	0.0145234	0.912924
LOC106033283	24.0053	-1.68048	0.689224	-2.43822	0.0147597	0.912924
LOC106046813	9.1972	4.80998	1.87078	2.5711	0.0101375	0.912924
TMIGD1	31.3735	1.3238	0.541171	2.44617	0.0144383	0.912924
LOC106049712	39.1275	-1.64352	0.640998	-2.564	0.0103472	0.912924
LOC106031003	11.9249	2.21779	0.896578	2.47361	0.0133754	0.912924
LOC106038575	21.6037	-1.53334	0.618898	-2.47753	0.0132295	0.912924
LOC106034215	5.75816	-4.03785	1.6147	-2.50069	0.0123952	0.912924
LOC106048976	4.39917	-5.57703	2.20037	-2.53459	0.0112578	0.912924
LOC106049356	32.4256	1.37113	0.538271	2.54728	0.0108566	0.912924
LOC106038860	9.16489	-2.79285	1.0901	-2.56201	0.0104069	0.912924
IRX1	3.71051	4.32753	1.73279	2.49743	0.0125097	0.912924
LOC106033940	29.4143	1.22812	0.496122	2.47544	0.0133073	0.912924
RPS5	11272.5	0.554839	0.230421	2.40793	0.0160431	0.924366
UBB	7969.4	0.536567	0.225033	2.38439	0.0171074	0.924366
NPM1	6443.52	0.391067	0.162837	2.40159	0.0163241	0.924366
DCLK1	3958.82	-0.656558	0.275592	-2.38236	0.0172022	0.924366
USP20	3064.87	-0.372755	0.156269	-2.38534	0.0170633	0.924366
SLC25A22	1934.84	-0.598311	0.249511	-2.39793	0.016488	0.924366
KIF13B	2233	-0.776927	0.323396	-2.4024	0.0162877	0.924366
MED9	1465	0.409354	0.170839	2.39614	0.0165689	0.924366
SGTB	1062.12	-0.728178	0.306012	-2.37957	0.0173328	0.924366
KIAA0355	845.852	-0.445388	0.183318	-2.4296	0.0151155	0.924366
CPEB1	1277.68	0.804505	0.334744	2.40334	0.016246	0.924366
SPATA13	1798.49	-0.867383	0.363777	-2.38438	0.0171079	0.924366
SGSM1	1041.01	-0.484037	0.199723	-2.42354	0.0153699	0.924366
XDH	1429.91	-0.628028	0.263639	-2.38215	0.0172117	0.924366
ATP2B2	751.499	-0.508029	0.210186	-2.41705	0.0156469	0.924366
EYA2	2093.37	0.455067	0.190135	2.39339	0.0166934	0.924366
FRS2	683.118	-0.440846	0.182798	-2.41166	0.0158801	0.924366
VILL	999.966	0.572293	0.23788	2.40581	0.0161369	0.924366
LOC106030622	750.86	-0.715878	0.300443	-2.38274	0.0171845	0.924366
LOC106049550	586.644	0.637564	0.265148	2.40456	0.0161919	0.924366
LOC106045955	904.665	0.44167	0.185317	2.38332	0.0171572	0.924366
44442	116.005	0.704095	0.295618	2.38177	0.0172296	0.924366
LOC106036283	85.7608	-1.06638	0.443446	-2.40477	0.0161829	0.924366
CIDEA	176.859	-1.21554	0.509156	-2.38735	0.0169702	0.924366
TPCN2	414.29	-0.784915	0.328586	-2.38877	0.0169051	0.924366
ZDHHC23	227.25	-0.772488	0.319309	-2.41925	0.0155525	0.924366
AGRP	30.1696	1.28681	0.530886	2.42389	0.0153553	0.924366
PAMR1	10.2648	-3.20846	1.34176	-2.39123	0.0167919	0.924366
NRG4	319.756	-0.607409	0.255368	-2.37857	0.0173801	0.924366
CMTM6	119.685	-1.08487	0.448821	-2.41715	0.0156424	0.924366
NDST4	41.3189	1.84075	0.771157	2.387	0.0169864	0.924366
DUSP4	114.531	-0.726602	0.304944	-2.38274	0.0171844	0.924366
LHX6	6.72057	-3.17336	1.32897	-2.38783	0.0169483	0.924366
GAL3ST1	3.01571	-5.032	2.10359	-2.3921	0.0167521	0.924366
LOC106039963	141.311	0.762585	0.317029	2.40541	0.0161542	0.924366
LOC106048555	201.081	1.27898	0.52889	2.41823	0.0155964	0.924366
LOC106033162	188.233	-0.915355	0.38006	-2.40845	0.0160205	0.924366
OVOL2	73.2545	0.929298	0.389458	2.38613	0.0170267	0.924366
GABRG3	66.7537	-0.936811	0.385368	-2.43095	0.0150591	0.924366
LOC106048707	42.3962	1.64979	0.685568	2.40645	0.0161084	0.924366
LOC106034391	5.47273	-3.30651	1.38834	-2.38163	0.0172362	0.924366
FGF3	23.5326	-3.25677	1.3578	-2.39857	0.0164592	0.924366
TFAP2B	27.796	1.14356	0.473881	2.41319	0.0158136	0.924366
ADAM8	9.88095	-2.46233	1.02823	-2.39472	0.016633	0.924366
LOC106048982	19.3745	-2.33369	0.977288	-2.38793	0.0169437	0.924366
LOC106039004	39.8256	1.23356	0.513353	2.40295	0.0162634	0.924366
LOC106033495	11.1051	-1.90121	0.799014	-2.37945	0.0173386	0.924366
LOC106043814	132.136	0.750426	0.316058	2.37433	0.0175806	0.932289
MUC1	47.3692	-1.11111	0.468238	-2.37296	0.0176462	0.93303
DOT1L	1398.86	-0.55098	0.232521	-2.36959	0.0178078	0.938831
SERPINE2	2475.52	0.444925	0.188951	2.35471	0.0185373	0.939239
OBSCN	48.0813	1.56824	0.666729	2.35214	0.0186658	0.939239
ZHX1	2754.47	-0.871106	0.371705	-2.34354	0.0191017	0.939239
DLC1	878.781	-0.521807	0.221542	-2.35534	0.0185057	0.939239
XPO4	921.68	-0.518509	0.220207	-2.35465	0.0185401	0.939239
USP32	576.048	-0.641389	0.27383	-2.34229	0.019166	0.939239
CX3CL1	90.5697	-1.11894	0.476539	-2.34807	0.0188712	0.939239
PAOX	676.119	0.419804	0.178095	2.35719	0.0184136	0.939239
TDRD5	10.3699	2.76647	1.16962	2.36527	0.0180171	0.939239
NT5DC2	350.896	0.55677	0.237633	2.34298	0.0191306	0.939239
PKNOX2	538.825	0.603348	0.255713	2.35948	0.0183008	0.939239
LOC106034274	508.274	0.570458	0.242169	2.35562	0.018492	0.939239
FREM2	680.201	-0.744522	0.317519	-2.34481	0.0190369	0.939239
PEX5L	409.672	-0.619335	0.263976	-2.34618	0.0189671	0.939239
TLE3	244.024	0.633624	0.268484	2.36	0.0182748	0.939239
PGF	479.055	-3.18322	1.35057	-2.35695	0.0184257	0.939239
NARS2	254.223	-0.905734	0.384537	-2.35539	0.0185033	0.939239
FAM206A	215.977	0.807599	0.344743	2.34261	0.0191493	0.939239
LOC106035389	224.617	-0.642511	0.273125	-2.35244	0.0186508	0.939239
LOC106031783	4.07222	5.49169	2.33438	2.35252	0.0186464	0.939239
LOC106049756	129.183	0.695959	0.295367	2.35625	0.0184605	0.939239
LOC106049195	44.7187	-1.15864	0.490692	-2.36123	0.0182146	0.939239
LOC106029449	40.9675	-1.32451	0.565077	-2.34394	0.0190814	0.939239
LOC106034872	59.5067	-1.61091	0.686739	-2.34574	0.0189894	0.939239
CHRNA2	3.75399	-5.35042	2.27183	-2.35512	0.0185167	0.939239
ITGA10	18.8006	1.50968	0.643529	2.34594	0.018979	0.939239
RPS6	15563.5	0.569145	0.246509	2.30882	0.0209537	0.940215
LOC106049914	36.5636	-1.41958	0.611357	-2.32202	0.0202318	0.940215
RPL8	11275.1	0.552987	0.237553	2.32784	0.0199204	0.940215
RPL7A	9682.63	0.59637	0.255336	2.33563	0.0195105	0.940215
EEF1D	5936.89	0.554288	0.239538	2.31399	0.0206684	0.940215
LOC106038554	6532.15	-0.641026	0.27508	-2.33032	0.0197892	0.940215
KIF1B	1382.09	-0.655348	0.280991	-2.33227	0.0196864	0.940215
LOC106049916	30.9076	-1.72339	0.739054	-2.33189	0.0197063	0.940215
CRIM1	1332.15	-0.558857	0.241132	-2.31763	0.0204692	0.940215
CERS4	2004.11	0.490328	0.211533	2.31797	0.0204507	0.940215
POLR2C	1640.47	0.457127	0.19679	2.32292	0.0201834	0.940215
NEDD4L	2396.34	-0.494791	0.213601	-2.31643	0.0205351	0.940215
LOC106029917	1153.61	-0.594554	0.254716	-2.33418	0.0195862	0.940215
ZPR1	888.585	0.444681	0.190452	2.33487	0.0195504	0.940215
EML5	1353.77	-0.679041	0.291481	-2.32962	0.019826	0.940215
LOC106044308	136.454	-0.632124	0.272861	-2.31665	0.0205228	0.940215
GJC1	36.0528	-1.20623	0.521997	-2.3108	0.020844	0.940215
LOC106046350	847.557	0.554131	0.239649	2.31226	0.0207632	0.940215
LOC106029886	1445.68	-0.732531	0.316537	-2.3142	0.0206566	0.940215
SLC4A7	542.959	-0.763576	0.327008	-2.33504	0.0195416	0.940215
FTSJ2	372	0.456444	0.197024	2.31669	0.0205206	0.940215
LOC106049918	499.136	0.576888	0.248789	2.31879	0.0204066	0.940215
TMEM204	892.1	-0.643445	0.276784	-2.32472	0.020087	0.940215
RIMS4	470.441	-1.16898	0.505277	-2.31354	0.0206932	0.940215
EMG1	304.679	0.470439	0.202307	2.32537	0.0200523	0.940215
RUNX1	47.9648	-1.62469	0.703536	-2.30932	0.0209258	0.940215
TMEM52	894.377	0.846125	0.365593	2.31439	0.0206464	0.940215
PVRL1	164.703	0.727967	0.314067	2.31787	0.0204564	0.940215
GNG4	43.7098	1.09489	0.471331	2.32297	0.0201805	0.940215
IGFN1	23.7881	-1.6651	0.71827	-2.3182	0.0204382	0.940215
LOC106036078	68.8319	0.989092	0.428219	2.30978	0.0209003	0.940215
LOC106033567	146.294	2.47351	1.0567	2.34079	0.0192427	0.940215
LOC106040650	18.2316	1.55013	0.665301	2.32997	0.0198079	0.940215
LHX2	11.4522	-4.04431	1.75053	-2.31033	0.0208698	0.940215
CAV1	500.478	-0.856873	0.371289	-2.30783	0.0210084	0.940335
MTMR4	1880.66	-0.462115	0.200338	-2.30668	0.0210728	0.940885
GABRG1	769.699	0.520005	0.225657	2.3044	0.0212001	0.940905
DDAH1	874.881	-1.18437	0.513704	-2.30555	0.0211357	0.940905
DRAM1	120.956	-0.895787	0.388816	-2.30388	0.0212293	0.940905
DKK3	24131	0.404532	0.17587	2.30018	0.0214379	0.943682
PEAK1	796.604	-0.775498	0.337202	-2.29981	0.0214593	0.943682
RGS7BP	1894.3	0.574655	0.249951	2.29907	0.0215007	0.943682
SH3BP2	172.454	-0.711448	0.309281	-2.30033	0.0214297	0.943682
LOC106048273	761.694	0.541667	0.235708	2.29805	0.0215591	0.943956
DCBLD2	2957	-0.444845	0.193807	-2.2953	0.0217161	0.945797
PLEKHS1	15.651	2.38778	1.04062	2.29456	0.0217581	0.945797
CA6	8.54049	2.05744	0.8965	2.29497	0.0217351	0.945797
DENND5A	1386.27	-0.455161	0.198593	-2.29192	0.0219101	0.950119
RASA3	944.476	-0.556521	0.243131	-2.28898	0.0220808	0.952951
GFPT2	699.581	0.617695	0.26985	2.28903	0.0220776	0.952951
DGKQ	4768.71	-0.755157	0.330695	-2.28354	0.0223984	0.953803
GPM6B	1378.06	-0.729427	0.319291	-2.28452	0.022341	0.953803
LOC106031440	2568.14	0.519462	0.227189	2.28647	0.0222268	0.953803
TPP1	3084.13	0.471376	0.206532	2.28233	0.0224697	0.953803
ASS1	27.8533	-1.81353	0.793461	-2.28559	0.0222783	0.953803
LY86	156.415	-0.772997	0.338561	-2.28318	0.0224196	0.953803
GPR139	248.971	-0.540999	0.236485	-2.28767	0.0221568	0.953803
EPHA10	39.1521	1.28016	0.561314	2.28064	0.0225698	0.955806
LOC106049744	12035.4	0.62133	0.272545	2.27973	0.0226234	0.955839
SEPP1	1455.47	-0.691592	0.306111	-2.25928	0.0238658	0.956657
HEXA	12508.6	0.516399	0.228606	2.2589	0.0238894	0.956657
LOC106029333	917.566	-0.809366	0.35808	-2.26029	0.023803	0.956657
PRSS23	1733.42	-0.918379	0.405391	-2.26542	0.0234872	0.956657
DPYSL3	1939.58	0.459098	0.203133	2.26008	0.0238162	0.956657
EDA2R	191.102	-1.44936	0.641254	-2.2602	0.0238091	0.956657
SNTB1	788.556	-0.806045	0.355337	-2.2684	0.0233049	0.956657
LOC106040291	1165.56	0.747141	0.328625	2.27354	0.0229939	0.956657
PRKD3	1324.47	-0.723943	0.320038	-2.26205	0.0236941	0.956657
PCDH1	798.685	-0.779835	0.344632	-2.26281	0.0236476	0.956657
SIRT3	1456.44	0.574992	0.254482	2.25947	0.0238545	0.956657
ZRSR2	538.801	-0.497914	0.218818	-2.27547	0.022878	0.956657
NUBP1	596.545	0.473947	0.209926	2.25768	0.0239654	0.956657
LOC106033513	285.071	-0.621487	0.273343	-2.27365	0.022987	0.956657
PCSK6	233.67	-0.583567	0.25736	-2.26752	0.0233587	0.956657
KCNC4	187.174	0.804316	0.353696	2.27403	0.0229642	0.956657
GADL1	585.002	-1.17318	0.519518	-2.2582	0.0239334	0.956657
THBS4	171.901	-1.05799	0.467425	-2.26345	0.0236079	0.956657
PTPRE	73.2492	-0.984905	0.433301	-2.27303	0.0230246	0.956657
CALN1	15.8368	-1.80679	0.798226	-2.26351	0.0236044	0.956657
COL10A1	19.6617	-1.6663	0.737175	-2.26038	0.0237976	0.956657
LOC106043282	25.4832	-1.36167	0.600185	-2.26876	0.0232831	0.956657
MYRFL	50.336	1.51053	0.663619	2.27621	0.0228337	0.956657
LOC106030594	14.3926	-1.54431	0.681242	-2.2669	0.0233964	0.956657
LOC106044871	8.6427	4.01845	1.769	2.27159	0.0231111	0.956657
HECTD2	663.33	-0.484391	0.214828	-2.25479	0.0241468	0.961777
SPAM1	2.64633	-4.84471	2.15486	-2.24827	0.0245589	0.976042
BUB3	1438.97	0.574822	0.256245	2.24326	0.0248803	0.977371
LOC106043751	530.961	0.48853	0.217749	2.24354	0.0248618	0.977371
TRIM9	521.457	-0.651564	0.290636	-2.24186	0.0249707	0.977371
RHOJ	102.036	-0.975385	0.434213	-2.24633	0.0246832	0.977371
LOC106043094	38.6035	-1.08456	0.483756	-2.24196	0.0249639	0.977371
LOC106049646	116.747	-0.904662	0.403196	-2.24373	0.0248498	0.977371
LOC106032142	23.0726	1.17596	0.524448	2.24229	0.0249427	0.977371
SYTL4	552.611	0.522063	0.233002	2.2406	0.0250521	0.978438
LMLN	363.236	-0.484732	0.216661	-2.23728	0.0252682	0.984751
UBL7	1118.86	0.472779	0.211522	2.23513	0.0254091	0.988114
LOC106044772	19997.4	0.423382	0.190162	2.22643	0.0259853	0.99409
HMBS	2046.3	0.481463	0.216671	2.22209	0.0262774	0.99409
CLN6	932.313	0.383872	0.172226	2.22889	0.0258212	0.99409
SSTR1	174.706	1.0593	0.474998	2.23011	0.0257402	0.99409
TWF1	1141.03	-0.528264	0.237643	-2.22293	0.0262202	0.99409
SLCO2B1	110.433	-1.00701	0.452545	-2.2252	0.0260675	0.99409
ARC	41.574	-1.59186	0.715094	-2.22609	0.0260081	0.99409
FAM219A	227.761	-1.01644	0.456369	-2.22723	0.0259317	0.99409
FAM19A2	58.0936	1.12932	0.506561	2.22938	0.0257886	0.99409
LOC106040340	79.0623	-0.910185	0.409389	-2.22327	0.0261974	0.99409
LOC106035055	4.01387	-5.44983	2.45206	-2.22255	0.0262461	0.99409
NHEJ1	32.1537	1.05397	0.472954	2.22849	0.0258482	0.99409
LOC106034745	5.01256	-3.18738	1.43119	-2.22708	0.0259417	0.99409
LOC106040258	2900.64	-0.604835	0.272578	-2.21894	0.0264909	0.998062
LOC106030658	4.96419	4.76929	2.14938	2.21891	0.0264928	0.998062
CHGA	760119	0.516714	0.241927	2.13582	0.0326937	0.998657
EEF1A1	90258.3	0.181677	0.250639	0.724853	0.468542	0.998657
LOC106032875	2.47924	1.49731	1.57945	0.947994	0.343133	0.998657
HSP90AA1	43736	-0.16106	0.19555	-0.823625	0.410153	0.998657
LOC106030828	39104	-0.0838502	0.204343	-0.41034	0.681557	0.998657
PRL	156505	-0.153194	0.281276	-0.544639	0.586002	0.998657
EEF2	32870.9	0.11741	0.163422	0.718445	0.472483	0.998657
ACTB	25111.2	0.135672	0.237866	0.570373	0.568424	0.998657
SCG2	82295	0.0638016	0.312708	0.204029	0.838331	0.998657
TF	235.918	-1.31279	1.0274	-1.27778	0.201327	0.998657
GAPDH	19549.3	0.329978	0.16607	1.98698	0.0469243	0.998657
DMBT1	1.32734	1.62704	2.07765	0.783114	0.43356	0.998657
AMH	17.1058	0.285578	0.634241	0.450267	0.652518	0.998657
EIF4G2	24283.5	-0.091236	0.145228	-0.628225	0.529856	0.998657
LOC106048691	17.1169	1.51404	1.00393	1.50811	0.131527	0.998657
ENO1	21826.6	0.281557	0.199601	1.4106	0.158363	0.998657
PABPC1	10883.7	0.0757822	0.188407	0.402226	0.687518	0.998657
APP	33011.1	0.249055	0.195773	1.27216	0.203316	0.998657
CALM2	21037.6	0.201935	0.219437	0.920241	0.357447	0.998657
RPS3A	14530.2	0.381878	0.256673	1.4878	0.136803	0.998657
RPS8	14443.3	0.483484	0.274758	1.75967	0.0784639	0.998657
EEF1A2	14326	0.285341	0.221304	1.28936	0.197272	0.998657
RPL4	14428.1	0.402271	0.188927	2.12924	0.033234	0.998657
PKM	11356.1	-0.215041	0.235806	-0.911939	0.361801	0.998657
RPS2	11062.9	0.237313	0.305186	0.777601	0.436804	0.998657
CD74	6905.42	-0.0686225	0.310645	-0.220903	0.825168	0.998657
RPSA	12602.1	0.493517	0.238284	2.07113	0.038347	0.998657
ITM2A	18392.9	0.146122	0.143832	1.01592	0.309667	0.998657
COL3A1	946.313	-0.422925	0.281349	-1.5032	0.132787	0.998657
LOC106031449	13703.6	0.319903	0.212106	1.50822	0.131497	0.998657
LOC106049570	2.03377	-1.57888	2.06254	-0.765502	0.443972	0.998657
OAZ1	16306.6	0.112038	0.240842	0.465194	0.641792	0.998657
GSN	1792.68	-0.229278	0.257367	-0.890858	0.373005	0.998657
CLSTN1	16674.7	-0.0479745	0.152463	-0.314664	0.753017	0.998657
PEBP1	14159.6	0.212166	0.191649	1.10705	0.26827	0.998657
RPL3	14475.9	0.307154	0.18829	1.63129	0.10283	0.998657
RPS4X	12043.6	0.462447	0.25506	1.81309	0.0698178	0.998657
HDLBP	9826.68	-0.0574233	0.171765	-0.334313	0.738143	0.998657
LOC106049407	12022.7	0.18239	0.196396	0.928684	0.353053	0.998657
RPS3	12029.2	0.44084	0.253922	1.73613	0.0825413	0.998657
ALDOC	6761.08	0.153901	0.25788	0.596793	0.550646	0.998657
TUBB4B	4768.19	0.289942	0.2141	1.35423	0.175662	0.998657
LOC106049127	0.837081	-0.523518	3.08367	-0.169771	0.86519	0.998657
B2M	6936.19	-0.41354	0.209398	-1.9749	0.0482796	0.998657
RPL23	9170.98	0.673876	0.30912	2.17998	0.0292588	0.998657
HSPA2	4939.45	0.213729	0.204598	1.04463	0.296195	0.998657
YWHAQ	12713.3	-0.0295355	0.146579	-0.201499	0.840309	0.998657
TPT1	8030.3	0.365498	0.19687	1.85654	0.0633761	0.998657
NDRG4	5139.03	-0.635091	0.384806	-1.65042	0.098857	0.998657
ANXA2	5925.29	0.150522	0.24406	0.616744	0.537403	0.998657
RTN4	6835.19	0.03462	0.142605	0.242769	0.808184	0.998657
APLP2	11279.7	-0.225188	0.230236	-0.978075	0.328037	0.998657
DYNC1H1	10990	-0.212329	0.163105	-1.30179	0.192987	0.998657
RPL5	9911.33	0.338757	0.241945	1.40014	0.16147	0.998657
RPL9	9777.09	0.370333	0.221818	1.66953	0.0950117	0.998657
PTGDS	843.088	-0.338948	0.865264	-0.391728	0.695259	0.998657
RTN1	10179.3	0.317283	0.195849	1.62004	0.105224	0.998657
TXNIP	12226.7	0.284525	0.365355	0.778762	0.43612	0.998657
DSTN	11817	0.12035	0.154886	0.777025	0.437144	0.998657
PIGR	24.1814	-2.03003	1.12636	-1.80229	0.0714997	0.998657
SPTBN1	10018.7	-0.46462	0.222999	-2.08351	0.0372049	0.998657
RPL6	10269	0.507202	0.267759	1.89425	0.0581924	0.998657
SLC25A6	9252.07	0.0793339	0.180056	0.440606	0.659498	0.998657
GPX3	13819.5	0.109685	0.284288	0.385824	0.699627	0.998657
SERINC1	9470.16	-0.0559906	0.173545	-0.322628	0.746977	0.998657
RPL14	10306.3	0.481427	0.323603	1.48771	0.136828	0.998657
LRP1	3687.87	-0.423099	0.298369	-1.41804	0.156179	0.998657
CHGB	25538.9	0.155102	0.355652	0.436105	0.66276	0.998657
LOC106038982	0.172368	0.986882	4.08047	0.241855	0.808893	0.998657
RPL7	8395.66	0.383504	0.255321	1.50205	0.133085	0.998657
LOC106038117	0.517103	2.51119	3.99203	0.62905	0.529316	0.998657
EEF1B2	8599.25	0.405827	0.213967	1.89668	0.0578707	0.998657
HSP90B1	11315.7	0.113203	0.18462	0.613165	0.539767	0.998657
AP2M1	9141.26	0.127106	0.149051	0.85277	0.393787	0.998657
LOC106042149	12739.4	-0.472197	0.279089	-1.69192	0.0906609	0.998657
RPL15	8238.57	0.382337	0.247838	1.54269	0.122906	0.998657
CTSD	9732.53	0.21813	0.188143	1.15939	0.246298	0.998657
YBX1	4978.66	0.279092	0.16504	1.69106	0.0908257	0.998657
EIF5	10052.8	0.0893243	0.171838	0.519818	0.603191	0.998657
MAP2	4438.47	-0.212386	0.169139	-1.25569	0.209228	0.998657
YWHAE	10883	0.123982	0.168571	0.735487	0.462043	0.998657
RPS7	7760.89	0.493558	0.266296	1.85342	0.0638225	0.998657
RPS15A	8975.74	0.567388	0.295984	1.91696	0.0552434	0.998657
HSPA5	12332	-0.315388	0.286107	-1.10234	0.270313	0.998657
ATP5A1	7654.73	0.14373	0.146484	0.981195	0.326496	0.998657
GLUL	9635.26	-0.269866	0.356714	-0.756532	0.44933	0.998657
RHOA	8107.84	0.0773621	0.156258	0.495091	0.620536	0.998657
RPS24	7189.47	0.417404	0.273669	1.52521	0.127206	0.998657
RPS23	8421.62	0.236512	0.430191	0.549784	0.582468	0.998657
LOC106042616	5363.29	0.0369708	0.160047	0.230999	0.817315	0.998657
RPS14	7457.86	0.460782	0.294107	1.56672	0.117181	0.998657
CPE	14901.9	-0.0548474	0.190073	-0.288559	0.772918	0.998657
RPL26L1	8534.67	0.53446	0.270122	1.97859	0.047862	0.998657
RPL19	8036.19	0.479343	0.230779	2.07706	0.0377958	0.998657
SCG5	23230.6	0.168834	0.196902	0.857453	0.391194	0.998657
FBN1	2482.56	-0.145064	0.161089	-0.900524	0.367841	0.998657
VIM	3218.34	-1.15979	0.746748	-1.55312	0.120393	0.998657
LOC106029513	12172.1	0.189609	0.251521	0.753849	0.45094	0.998657
RPS16	6624.42	0.302486	0.304755	0.992557	0.320926	0.998657
HNRNPA3	10737.4	-0.0358481	0.151765	-0.236209	0.813271	0.998657
RPL13	7014.2	0.546132	0.261896	2.0853	0.0370417	0.998657
RPL37	7556.44	0.428712	0.289366	1.48156	0.138458	0.998657
ATP1B1	8299.15	-0.159291	0.286562	-0.555871	0.578299	0.998657
UCHL1	4883.43	-0.100882	0.251394	-0.401291	0.688206	0.998657
RPL18A	7850.7	0.328353	0.284624	1.15364	0.248649	0.998657
LOC106039769	361.775	-0.17576	0.552837	-0.317923	0.750543	0.998657
RPS12	5360.33	0.385886	0.317266	1.21628	0.223877	0.998657
PRKAR1A	9075.4	-0.152557	0.204955	-0.744346	0.456667	0.998657
RPL24	8323.27	0.631936	0.292162	2.16296	0.030544	0.998657
SPTAN1	5297.37	-0.125575	0.184946	-0.67898	0.49715	0.998657
RPS29	7505.44	0.447756	0.291611	1.53546	0.124672	0.998657
YWHAB	6463.19	0.112429	0.189293	0.593943	0.55255	0.998657
CCNI	6415.37	0.384366	0.179746	2.13839	0.0324852	0.998657
RPL23A	5909.35	0.603937	0.282388	2.13868	0.0324614	0.998657
RPL27	7069.21	0.323814	0.285535	1.13406	0.25677	0.998657
CSDE1	7436.45	-0.0635023	0.146975	-0.432062	0.665696	0.998657
BSG	12522.7	-0.148838	0.231152	-0.643895	0.519643	0.998657
CLTC	7370.61	-0.190726	0.201386	-0.947067	0.343605	0.998657
NCL	6426.84	0.120193	0.14541	0.82658	0.408475	0.998657
RPL21	6453.84	0.436541	0.215149	2.02902	0.0424565	0.998657
RPL27A	6430.41	0.517183	0.247608	2.08872	0.0367333	0.998657
AHNAK	2378.82	-0.391785	0.287704	-1.36176	0.173272	0.998657
ACTA1	87.5495	-0.85962	0.63949	-1.34423	0.178875	0.998657
CANX	9771.91	-0.0389731	0.150059	-0.259719	0.79508	0.998657
VAT1	9085.79	-0.444073	0.248432	-1.7875	0.0738563	0.998657
MATR3	7736.21	-0.121388	0.162842	-0.745438	0.456007	0.998657
COL1A2	688.051	-0.786492	0.407284	-1.93107	0.0534748	0.998657
PGAM1	4378.12	0.24328	0.234104	1.03919	0.298715	0.998657
EMP1	191.31	-0.647561	0.306242	-2.11454	0.0344694	0.998657
YWHAZ	4306.07	-0.145486	0.19584	-0.74288	0.457555	0.998657
FASN	7526.74	-0.2065	0.227308	-0.90846	0.363635	0.998657
CNBP	7943.4	0.104981	0.199265	0.52684	0.598305	0.998657
CIRBP	11735.9	0.0376498	0.217909	0.172777	0.862826	0.998657
RPL32	6378.78	0.573246	0.272381	2.10457	0.0353285	0.998657
GDI2	5689.65	0.064799	0.161466	0.401317	0.688186	0.998657
RPN1	7456.28	0.239957	0.163187	1.47044	0.141443	0.998657
PLEC	4719.59	-0.396535	0.235713	-1.68228	0.0925146	0.998657
LOC106043857	1827.28	0.684369	0.337298	2.02897	0.042461	0.998657
PGK1	6254.16	0.0729038	0.234046	0.311494	0.755425	0.998657
NDRG1	11741.1	0.356466	0.267846	1.33086	0.183235	0.998657
EPAS1	19058.3	-0.233465	0.248849	-0.938177	0.348154	0.998657
STMN1	1446.82	0.190192	0.302789	0.628134	0.529916	0.998657
MLLT11	1040.96	-0.154222	0.299593	-0.51477	0.606713	0.998657
ETNK1	6027.71	-0.211083	0.183908	-1.14776	0.251067	0.998657
TMED10	7339.09	-0.0667898	0.188362	-0.354583	0.722902	0.998657
DDX6	8248.94	-0.213216	0.289255	-0.737123	0.461048	0.998657
RELN	8091.84	-0.428051	0.311492	-1.37419	0.169382	0.998657
MFGE8	897.631	-0.214641	0.335221	-0.640296	0.52198	0.998657
OGT	7904.87	0.103011	0.299018	0.344498	0.730472	0.998657
TRIM15	7005.26	-0.120125	0.216925	-0.553762	0.579741	0.998657
FN1	4404.32	-0.580556	0.41239	-1.40778	0.159195	0.998657
RPLP2	5696.87	0.538974	0.285831	1.88564	0.0593437	0.998657
SON	5895.94	-0.269899	0.164323	-1.64249	0.100489	0.998657
PDIA3	9902.85	0.330518	0.203606	1.62332	0.104521	0.998657
HNRNPH1	7127.33	-0.0670445	0.190387	-0.352148	0.724727	0.998657
NAP1L1	8335.95	0.191972	0.189177	1.01478	0.310212	0.998657
YPEL1	10437.3	-0.146659	0.296231	-0.495082	0.620542	0.998657
ACTR1A	5329.04	0.0775496	0.162212	0.478074	0.632597	0.998657
DPYSL2	3084.15	0.088804	0.191329	0.464144	0.642545	0.998657
CREB3L2	13661.7	-0.0402938	0.241625	-0.166762	0.867558	0.998657
HNRNPA2B1	7605.74	0.0521985	0.183001	0.285237	0.775463	0.998657
LOC106042779	2630.47	0.149725	0.27147	0.551534	0.581267	0.998657
PAFAH1B1	6431.46	-0.0566226	0.17266	-0.327943	0.742955	0.998657
GNB1	7011.45	-0.0434224	0.17206	-0.252368	0.800756	0.998657
PTPRN2	11266.1	-0.428044	0.311167	-1.37561	0.168944	0.998657
FSTL1	1564.93	-0.393808	0.316411	-1.24461	0.213275	0.998657
TTN	7.24576	-0.750971	1.02401	-0.733362	0.463337	0.998657
HSPA4L	3414.16	-0.258963	0.174796	-1.48152	0.138468	0.998657
VDAC2	4639.4	0.19417	0.163444	1.18799	0.234836	0.998657
NAPB	3020.58	0.108579	0.24733	0.439005	0.660658	0.998657
GNS	8042.41	-0.118839	0.197754	-0.600945	0.547876	0.998657
EIF3B	5610.73	0.151451	0.189863	0.797685	0.425054	0.998657
ENO2	351.647	0.11867	0.236949	0.500826	0.616493	0.998657
P4HB	6940.93	0.170887	0.151253	1.12981	0.258557	0.998657
MAL	2.38733	-3.63094	2.30951	-1.57217	0.115911	0.998657
ATF4	5771.1	0.241848	0.179102	1.35034	0.176907	0.998657
MDM2	3856.84	-0.1083	0.201256	-0.53812	0.590495	0.998657
LOC106048003	94.8376	-0.216629	0.656646	-0.329902	0.741474	0.998657
ATP6V0C	5915.87	0.0765364	0.198179	0.386198	0.69935	0.998657
TCEB3	4936.75	0.39017	0.255987	1.52418	0.127464	0.998657
RBM5	8337.74	0.215166	0.188665	1.14047	0.254092	0.998657
AP2A2	2779.11	-0.330106	0.203179	-1.6247	0.104226	0.998657
AKAP12	1631.12	-0.062161	0.268123	-0.231838	0.816664	0.998657
ATP5B	5304.68	0.134543	0.227038	0.592602	0.553447	0.998657
HYOU1	7517.77	0.056604	0.204503	0.276788	0.781943	0.998657
LAMP2	6413.37	-0.0613669	0.220634	-0.27814	0.780905	0.998657
FLNC	120.253	-0.769083	0.497681	-1.54533	0.122266	0.998657
SF3B1	7147.19	0.109758	0.181925	0.603313	0.5463	0.998657
LOC106036744	4629.58	-0.10117	0.285174	-0.354766	0.722765	0.998657
RAB14	7113.71	-0.0526918	0.171583	-0.307093	0.758773	0.998657
CDC42	5411.11	0.0634741	0.140909	0.450461	0.652378	0.998657
SKP1	4668.84	0.126542	0.182524	0.693289	0.488128	0.998657
KIAA1324L	22054.9	0.274807	0.207627	1.32356	0.185649	0.998657
MYH9	4313.22	-0.234631	0.171929	-1.3647	0.172347	0.998657
DSP	1398.69	-0.149077	0.278776	-0.534754	0.59282	0.998657
MAP4	2554.02	-0.177307	0.252697	-0.701657	0.482893	0.998657
FNDC3A	13480.3	-0.109406	0.170505	-0.641656	0.521096	0.998657
ALDOA	4836.96	-0.192953	0.286486	-0.673518	0.500618	0.998657
H3F3B	7299.66	0.281436	0.197145	1.42756	0.153419	0.998657
SCG3	20638.3	0.258231	0.269323	0.958817	0.337651	0.998657
GABARAPL1	3686.45	-0.189217	0.206049	-0.918307	0.358458	0.998657
DST	5135.26	-0.101335	0.246235	-0.411536	0.68068	0.998657
ITM2B	5460.53	0.162532	0.175206	0.927661	0.353583	0.998657
MOS	4997.76	0.257583	0.216169	1.19158	0.233425	0.998657
EIF3H	5441.56	0.4402	0.221562	1.98681	0.0469439	0.998657
ANK2	2631.15	-0.231991	0.176518	-1.31426	0.188757	0.998657
SFPQ	6826	-0.181893	0.184874	-0.983877	0.325176	0.998657
RPS17	4944.89	0.35509	0.296776	1.19649	0.231504	0.998657
BTG1	9477.97	0.362203	0.223702	1.61913	0.105419	0.998657
UPF1	5698.74	0.11925	0.190839	0.624871	0.532056	0.998657
PRPF8	5876.89	0.0803005	0.150902	0.532138	0.594631	0.998657
LAMP1	6311.18	0.186206	0.214006	0.870094	0.384249	0.998657
YME1L1	5201.08	-0.187918	0.246544	-0.762211	0.445934	0.998657
MARCKSL1	3841.91	0.464734	0.266505	1.74381	0.0811924	0.998657
MGLL	2022.64	-0.593463	0.292018	-2.03228	0.0421249	0.998657
RAB2A	5647.03	0.0650018	0.141622	0.458982	0.646247	0.998657
CLIC4	3952.86	0.110456	0.205125	0.53848	0.590246	0.998657
GPI	3917.64	-0.0723835	0.187597	-0.385846	0.699611	0.998657
RPS13	5306.67	0.322087	0.242087	1.33046	0.183367	0.998657
RPL35A	4652.31	0.425019	0.264117	1.60921	0.107571	0.998657
ALDH2	1584.62	-0.113475	0.232877	-0.487276	0.626063	0.998657
COL6A1	194.234	-0.426841	0.464304	-0.919313	0.357932	0.998657
GFPT1	3015.19	-0.0925373	0.208123	-0.444629	0.656588	0.998657
RAN	4282.3	0.13945	0.188285	0.740632	0.458917	0.998657
MDH1	4590.16	0.240961	0.153824	1.56647	0.117239	0.998657
ATRX	4633.6	-0.149237	0.260006	-0.573974	0.565986	0.998657
SLC25A3	4677.7	0.347876	0.171331	2.03043	0.042313	0.998657
LOC106034947	5497.81	0.152433	0.171533	0.888647	0.374193	0.998657
CAPRIN1	4675.15	-0.0655368	0.173282	-0.378208	0.705276	0.998657
RAB11B	4603.56	0.0733001	0.190325	0.385131	0.70014	0.998657
GLUD1	2322	0.17734	0.15888	1.11619	0.264341	0.998657
LOC106049347	0.479935	-0.791351	4.04514	-0.19563	0.8449	0.998657
CHCHD2	5094.21	0.289889	0.16598	1.74653	0.0807193	0.998657
SYNE2	3419.96	-0.0716983	0.22564	-0.317755	0.750671	0.998657
CLASP2	3878.66	0.0883805	0.195891	0.451172	0.651866	0.998657
SOD1	4582.99	0.0521138	0.242921	0.21453	0.830134	0.998657
MUC13	24.1226	-0.233758	0.534132	-0.437642	0.661646	0.998657
LOC106029616	6027.93	-0.445583	0.244844	-1.81986	0.0687796	0.998657
CNN3	7819.17	0.0564438	0.260806	0.216421	0.82866	0.998657
MAP1B	3207.36	-0.568423	0.434958	-1.30684	0.191266	0.998657
SH3BGRL	5254.83	0.17034	0.150595	1.13112	0.258007	0.998657
CD151	9397.52	-0.285712	0.167593	-1.7048	0.0882326	0.998657
VCP	5448.68	-0.180473	0.245161	-0.736141	0.461645	0.998657
RPL34	3862.78	0.483872	0.264123	1.83199	0.0669524	0.998657
LOC106048078	223.399	-0.673497	0.475056	-1.41772	0.156272	0.998657
PGM2L1	3226	-0.293523	0.220154	-1.33326	0.182447	0.998657
ARL6IP5	5109.55	0.204156	0.17349	1.17676	0.239293	0.998657
USP9X	3989.3	-0.242637	0.156813	-1.5473	0.121791	0.998657
SPIN1	5259.45	-0.0730489	0.166838	-0.437843	0.6615	0.998657
COL6A2	346.623	-0.356567	0.392658	-0.908087	0.363832	0.998657
CNOT1	4577.78	-0.208165	0.197832	-1.05223	0.292694	0.998657
RPS27A	4587.87	0.388366	0.292298	1.32867	0.183958	0.998657
ST13	3903.51	0.0391169	0.210182	0.18611	0.852359	0.998657
HMGB1	4310.86	0.221775	0.172726	1.28397	0.199152	0.998657
MACF1	3849.27	0.0799576	0.155105	0.515505	0.6062	0.998657
SERBP1	5214.17	0.0856442	0.197676	0.433256	0.664829	0.998657
LOC106034379	10737.1	0.339553	0.174206	1.94915	0.0512779	0.998657
MSN	2927.27	-0.458666	0.21159	-2.16771	0.030181	0.998657
EIF3D	4560.21	0.35486	0.238976	1.48492	0.137566	0.998657
FKBP5	12679.6	-0.532433	0.351539	-1.51458	0.129879	0.998657
TSPAN7	6334.88	0.118412	0.262469	0.451148	0.651883	0.998657
KIF1A	3099.47	-0.392942	0.253989	-1.54708	0.121843	0.998657
RDX	4215.32	-0.207515	0.170715	-1.21556	0.224152	0.998657
KLHDC2	5633.59	0.191273	0.172783	1.10701	0.268289	0.998657
HNRNPK	5679.38	0.0544616	0.187821	0.289965	0.771843	0.998657
LOC106044233	4401.92	0.310407	0.206175	1.50555	0.132182	0.998657
LOC106036393	156.3	0.550962	0.597445	0.922196	0.356426	0.998657
RPL39	5505.31	0.297645	0.262085	1.13568	0.25609	0.998657
RPL30	3619.37	0.44998	0.263078	1.71045	0.0871836	0.998657
TACC1	2444.8	-0.26885	0.242232	-1.10989	0.267048	0.998657
COTL1	2282.09	0.534863	0.298864	1.78965	0.0735101	0.998657
TSPAN3	5856.56	0.143484	0.179945	0.797378	0.425231	0.998657
CDS2	3742.37	-0.132301	0.210116	-0.629658	0.528918	0.998657
RPL31	4008.59	0.513667	0.274291	1.87271	0.061109	0.998657
RPS25	3951.68	0.359023	0.22047	1.62844	0.103432	0.998657
PRRC2C	4761.24	-0.21661	0.19881	-1.08954	0.275917	0.998657
TMEM106B	5922.63	-0.199973	0.24341	-0.821547	0.411335	0.998657
RPL37A	4124.68	0.239304	0.267608	0.89423	0.371199	0.998657
MYH10	2703.48	-0.170352	0.180579	-0.943364	0.345495	0.998657
SRSF6	6196.49	0.0711774	0.237702	0.299439	0.764605	0.998657
SCD5	6896.97	0.0974954	0.172151	0.566338	0.571164	0.998657
PITPNA	6848.88	-0.0606117	0.16282	-0.372261	0.709699	0.998657
NDRG3	7365.14	0.124746	0.224868	0.554752	0.579064	0.998657
GHITM	2651.51	-0.062092	0.173879	-0.357099	0.721018	0.998657
RPL12	4553.59	0.410489	0.216208	1.89859	0.057619	0.998657
DNM1	3996.69	0.0623071	0.304193	0.204828	0.837707	0.998657
PPIB	6942.89	0.331928	0.268507	1.2362	0.216384	0.998657
PRRC2B	5505.02	-0.140308	0.227745	-0.616078	0.537843	0.998657
LOC106030903	3784.86	-0.21016	0.188562	-1.11454	0.265047	0.998657
LDHB	3396.22	0.362905	0.180465	2.01094	0.0443316	0.998657
LOC106038939	0.476848	-2.3773	3.99709	-0.594756	0.552006	0.998657
DIO2	11960	-0.976227	0.447768	-2.18021	0.0292422	0.998657
NCOA4	4212.8	-0.0873566	0.157533	-0.554529	0.579217	0.998657
GABBR1	4109.63	0.0888921	0.207004	0.429423	0.667616	0.998657
LUM	1079.44	0.0900304	0.393501	0.228793	0.81903	0.998657
EIF4H	4014.58	-0.0576304	0.190702	-0.302202	0.762498	0.998657
LOC106048013	4091.24	-0.0879117	0.269989	-0.325613	0.744717	0.998657
PFN2	4836.81	-0.0716943	0.211485	-0.339005	0.734606	0.998657
HERC2	3872.08	-0.119108	0.148493	-0.802116	0.422486	0.998657
TNRC18	6387.67	0.161937	0.200909	0.806021	0.420231	0.998657
KMT2C	4046.29	-0.0629143	0.183258	-0.343309	0.731366	0.998657
HNRNPDL	5941.62	0.340667	0.230842	1.47575	0.14001	0.998657
TRIP12	3782.86	-0.108528	0.149209	-0.727354	0.467009	0.998657
WLS	5046.84	-0.0420028	0.250265	-0.167833	0.866714	0.998657
HMGN2	4017.9	0.443007	0.252198	1.75659	0.0789883	0.998657
TPI1	3074.34	0.373449	0.21189	1.76246	0.077991	0.998657
UBR4	4305.47	-0.149611	0.196802	-0.760211	0.447129	0.998657
LAMC1	2284.58	-0.375447	0.213543	-1.75818	0.078717	0.998657
FKBP4	3955.02	-0.0290955	0.156309	-0.186141	0.852334	0.998657
MGP	2277.06	-0.400323	0.279165	-1.434	0.151572	0.998657
LOC106048698	6106.63	-0.278961	0.385354	-0.723909	0.469122	0.998657
ACTR2	3646.54	-0.176808	0.177233	-0.997599	0.318474	0.998657
IQGAP1	4712.13	-0.150155	0.158741	-0.945912	0.344193	0.998657
IPO5	2176	0.0334344	0.170728	0.195834	0.84474	0.998657
TMED2	4946.12	0.121581	0.156917	0.774814	0.438449	0.998657
NSD1	5052.9	-0.126129	0.168901	-0.746762	0.455207	0.998657
PCMTD2	5090.94	-0.0620253	0.160573	-0.386275	0.699293	0.998657
IPO7	3515.08	-0.139913	0.176731	-0.791673	0.428551	0.998657
KIDINS220	4397.05	-0.133015	0.180521	-0.73684	0.46122	0.998657
PTPRF	3808.16	-0.246248	0.196428	-1.25363	0.209976	0.998657
PDIA6	4353.07	-0.0901734	0.205761	-0.438242	0.661211	0.998657
CTNNA1	4685.52	-0.0577634	0.193731	-0.298162	0.765579	0.998657
PSD3	3009.89	-0.574593	0.296966	-1.93488	0.0530048	0.998657
LOC106029693	1.0217	1.02146	2.51836	0.405605	0.685033	0.998657
NELL2	4206.87	-0.215664	0.316138	-0.682181	0.495124	0.998657
RERE	9015.36	0.0608975	0.196983	0.309151	0.757207	0.998657
EZR	4693.94	-0.113856	0.197867	-0.575419	0.565008	0.998657
COL6A3	399.555	-0.314829	0.275772	-1.14163	0.253607	0.998657
COPA	5550.91	-0.132931	0.224023	-0.593381	0.552926	0.998657
ABAT	4143.64	-0.0526237	0.222656	-0.236345	0.813165	0.998657
CKB	1555.93	-0.329237	0.267379	-1.23135	0.218192	0.998657
RAB11A	5158.49	0.0474402	0.188569	0.25158	0.801366	0.998657
BTG2	7906.02	0.321713	0.268408	1.19859	0.230685	0.998657
CCT5	2669.91	0.0302202	0.157301	0.192117	0.847651	0.998657
44446	3947.5	-0.0381909	0.150076	-0.254478	0.799126	0.998657
ITGAV	3439.7	-0.430116	0.337058	-1.27609	0.201924	0.998657
ANK3	5442.81	-0.123816	0.220215	-0.562249	0.573946	0.998657
HNRNPU	3767.26	0.106587	0.151745	0.702407	0.482425	0.998657
LOC106032135	18.6672	-1.10955	0.916976	-1.21	0.226277	0.998657
SCCPDH	3115.54	0.0880943	0.159102	0.553697	0.579786	0.998657
STAT1	4464.53	-0.243565	0.264144	-0.922095	0.356479	0.998657
ATP6AP2	4377.1	0.135988	0.148632	0.914934	0.360226	0.998657
ARPP19	3642.22	-0.0797094	0.164438	-0.484737	0.627863	0.998657
EIF1	4647.36	0.113325	0.225171	0.503285	0.614764	0.998657
PDCD6IP	4059.37	0.0681661	0.172896	0.394261	0.693389	0.998657
SLC6A6	8554.84	-0.0805992	0.287485	-0.28036	0.779201	0.998657
RPS15	2831.52	0.247525	0.278714	0.888096	0.374489	0.998657
CCT6A	2894.55	0.206553	0.183251	1.12716	0.259676	0.998657
UBE2O	2614.8	-0.0716874	0.176352	-0.406503	0.684373	0.998657
QKI	1059.14	-0.36833	0.272961	-1.34939	0.177213	0.998657
LOC106040409	9881.93	-0.398325	0.233149	-1.70846	0.0875517	0.998657
LOC106049922	1813.69	-0.285638	0.360691	-0.791919	0.428408	0.998657
YBX3	2046.64	0.0374153	0.190048	0.196872	0.843927	0.998657
STMN2	3780.61	0.471478	0.218182	2.16094	0.0306997	0.998657
ARHGDIA	3078.33	-0.0382157	0.176111	-0.216998	0.82821	0.998657
SMARCA2	4574.36	-0.1497	0.194703	-0.768862	0.441975	0.998657
LOC106040406	14767.3	0.625401	0.306131	2.04292	0.04106	0.998657
GRK7	4746.39	-0.0455819	0.176238	-0.258639	0.795914	0.998657
SF3B3	3163.18	-0.0941819	0.218549	-0.430943	0.66651	0.998657
OAT	3496.1	-0.0575334	0.190372	-0.302216	0.762488	0.998657
LOC106044438	276.874	-0.187729	0.496139	-0.37838	0.705149	0.998657
H3F3A	2684.64	0.296646	0.204569	1.4501	0.14703	0.998657
TAX1BP1	3565.05	-0.187089	0.199521	-0.937695	0.348401	0.998657
SORL1	10231.8	-0.199797	0.213052	-0.937787	0.348354	0.998657
DNAJA1	3476.55	-0.186821	0.171138	-1.09164	0.274992	0.998657
EIF3L	3298.67	0.287334	0.175854	1.63393	0.102273	0.998657
HSPA9	3901.34	-0.073432	0.175234	-0.419051	0.675179	0.998657
GNAI3	3357.02	0.041954	0.184055	0.227942	0.819691	0.998657
LOC106042177	3924.26	-0.356218	0.252874	-1.40868	0.15893	0.998657
IGFBP7	3754.27	0.113394	0.232065	0.48863	0.625104	0.998657
SLC38A1	5215.86	-0.202987	0.238789	-0.850069	0.395287	0.998657
ABI3BP	33.2904	-0.302744	0.888356	-0.340791	0.733261	0.998657
PPP1CB	3953.46	-0.0320537	0.15586	-0.205657	0.837059	0.998657
NME2	4261.08	0.252345	0.202932	1.2435	0.213684	0.998657
SYT1	596.137	0.0746822	0.215733	0.346179	0.729208	0.998657
DYNLL2	3565.38	0.281942	0.208551	1.35191	0.176404	0.998657
LOC106049913	22.7138	-1.15483	0.56516	-2.04336	0.0410164	0.998657
LOC106049842	354.018	-0.540652	0.406926	-1.32863	0.183972	0.998657
ITGB1	3550.29	-0.0862502	0.149574	-0.576639	0.564184	0.998657
CISD1	4421.88	0.03158	0.181649	0.173851	0.861982	0.998657
CCT3	2811.66	0.0478482	0.152387	0.313992	0.753527	0.998657
PTPRS	3550.92	-0.184567	0.181306	-1.01799	0.308685	0.998657
WBP2	4200.64	0.0995627	0.181164	0.549572	0.582613	0.998657
ITM2C	5133.52	-0.233673	0.273267	-0.855107	0.392492	0.998657
SYNE1	3047.5	-0.0700069	0.167141	-0.418849	0.675326	0.998657
TBC1D9B	2466.37	0.0670708	0.154677	0.433617	0.664566	0.998657
TRIM37	2640.33	-0.262248	0.201766	-1.29976	0.193683	0.998657
LOC106048984	1284.05	-0.15586	0.179139	-0.870055	0.38427	0.998657
FAM13B	3863.19	-0.0983537	0.20073	-0.48998	0.624148	0.998657
ABCA3	5999.57	-0.492341	0.297714	-1.65374	0.0981812	0.998657
LOC106048489	2806.11	0.0866824	0.150249	0.576924	0.563991	0.998657
KIF5C	1574.2	-0.229281	0.210398	-1.08975	0.275824	0.998657
CLSTN3	3520.2	-0.117627	0.202016	-0.582268	0.560386	0.998657
LOC106049252	3426.33	0.398754	0.181573	2.19611	0.0280844	0.998657
STMN3	3154.53	0.140638	0.274275	0.512761	0.608118	0.998657
LOC106029359	3636.3	0.47149	0.262501	1.79614	0.0724717	0.998657
ATP6V0D1	2873.96	0.229258	0.161608	1.41861	0.156014	0.998657
SYT11	2677.93	-0.120216	0.161814	-0.74293	0.457524	0.998657
TCP1	2432.25	0.0773191	0.151795	0.509366	0.610496	0.998657
SCOC	4786.85	-0.0378596	0.184387	-0.205327	0.837317	0.998657
NSF	2229.4	-0.0638828	0.222653	-0.286916	0.774176	0.998657
DDX17	4277.18	-0.259403	0.163609	-1.5855	0.112853	0.998657
HSPA4	3436.55	-0.0441481	0.178695	-0.247058	0.804863	0.998657
SET	3409.32	0.134762	0.169629	0.79445	0.426934	0.998657
EDIL3	3091.49	-0.379459	0.418658	-0.906371	0.36474	0.998657
CHN1	3217.94	0.134028	0.195019	0.687254	0.491923	0.998657
EIF3A	3903.62	-0.104723	0.162807	-0.643233	0.520073	0.998657
DAP	5029.69	0.288585	0.191538	1.50667	0.131896	0.998657
LOC106040581	3804.96	0.187805	0.178781	1.05047	0.293501	0.998657
PPP3R1	2594.64	-0.0386175	0.150736	-0.256193	0.797802	0.998657
NUCKS1	4179.77	-0.22873	0.269607	-0.848382	0.396225	0.998657
PDXK	2105.59	-0.592115	0.384603	-1.53955	0.123671	0.998657
PTGES3	2891.34	0.272925	0.17115	1.59466	0.110789	0.998657
MYL1	0.153783	-0.936672	4.08047	-0.22955	0.818442	0.998657
SURF4	4815.88	-0.0763015	0.159293	-0.479	0.631938	0.998657
SCAMP5	4472.8	0.0657336	0.165819	0.396418	0.691796	0.998657
SCP2	3849.42	0.0398986	0.149675	0.266568	0.789802	0.998657
MYCBP2	3239.6	-0.0529091	0.158729	-0.33333	0.738885	0.998657
MMP2	798.617	-0.25287	0.424883	-0.595151	0.551742	0.998657
CPD	3948.83	0.0528095	0.221363	0.238565	0.811443	0.998657
SSR2	5190.11	0.392594	0.190743	2.05823	0.0395678	0.998657
CCT4	2755.17	0.0251419	0.147931	0.169956	0.865045	0.998657
ILF3	3899.37	0.0492618	0.183847	0.26795	0.788738	0.998657
TXN	2164.51	-0.118679	0.205884	-0.576436	0.564321	0.998657
ANXA6	4466.23	0.13501	0.173475	0.778271	0.436409	0.998657
SLK	3044.41	-0.189793	0.191529	-0.990937	0.321717	0.998657
REEP1	4548.76	-0.552344	0.319869	-1.72678	0.084207	0.998657
RAC1	3046.38	-0.0346163	0.152063	-0.227644	0.819923	0.998657
ATP6V0A1	2635.57	-0.116285	0.187189	-0.621217	0.534457	0.998657
LOC106036017	3174.31	-0.107503	0.145642	-0.738137	0.460431	0.998657
CLTCL1	1756.69	-0.168016	0.217044	-0.774113	0.438864	0.998657
CD99L2	4380.67	0.0545489	0.229336	0.237856	0.811993	0.998657
HSPD1	2580.09	-0.234941	0.185296	-1.26792	0.204825	0.998657
NDUFS1	3032.11	-0.0767295	0.151283	-0.507192	0.61202	0.998657
SDHA	2812.43	-0.0433068	0.156075	-0.277474	0.781416	0.998657
SUN1	3489.57	0.0743129	0.188892	0.393415	0.694013	0.998657
CDC42BPB	3433.58	-0.208019	0.171612	-1.21215	0.225456	0.998657
YPEL5	3946.09	0.18549	0.168898	1.09824	0.272101	0.998657
CALB1	11726.1	0.488879	0.371489	1.316	0.188174	0.998657
UTRN	4002.77	-0.145025	0.252508	-0.574338	0.565739	0.998657
LOC106030437	2123	-0.0913964	0.156658	-0.583413	0.559615	0.998657
LOC106037782	413.595	0.122002	0.256023	0.476529	0.633697	0.998657
SLC4A4	3165.16	-0.344011	0.242427	-1.41903	0.155891	0.998657
KIF5B	2720.07	-0.139332	0.182721	-0.762544	0.445736	0.998657
AP2B1	2505.87	0.0542436	0.164598	0.329552	0.741738	0.998657
RAB7A	3070.76	0.123825	0.161522	0.766613	0.443312	0.998657
GABRA3	2570.97	0.279037	0.213682	1.30585	0.191604	0.998657
ADD3	2129.94	-0.138859	0.162727	-0.853323	0.39348	0.998657
GAD2	2162.58	-0.502744	0.345874	-1.45355	0.146072	0.998657
NFE2L1	4714.33	0.0665716	0.1708	0.389763	0.696712	0.998657
MAPK8IP3	3602.7	0.066329	0.277745	0.238813	0.811251	0.998657
HN1	2316.16	0.313846	0.274013	1.14537	0.252057	0.998657
EPB41L1	1908.5	-0.119497	0.21548	-0.554561	0.579195	0.998657
LOC106046469	1390.99	-0.0703291	0.190343	-0.369487	0.711765	0.998657
HTRA1	1200.62	-0.131967	0.385792	-0.342067	0.732301	0.998657
FUNDC2	4030.66	-0.20029	0.281048	-0.712655	0.476059	0.998657
CDV3	2243.07	-0.141052	0.178197	-0.791552	0.428622	0.998657
WNK1	2908.48	-0.371254	0.227496	-1.63191	0.102698	0.998657
SPOCK1	6907.62	-0.300327	0.315869	-0.950795	0.341709	0.998657
ADNP	3884.04	-0.0375909	0.156287	-0.240525	0.809923	0.998657
ARNT2	1213.8	-0.287809	0.162964	-1.76609	0.0773807	0.998657
ASH1L	4549.55	-0.095118	0.204493	-0.465142	0.64183	0.998657
PTBP1	4101.04	0.122156	0.152601	0.800493	0.423425	0.998657
LDLRAD4	2882.84	-0.355045	0.41277	-0.860152	0.389705	0.998657
KCTD2	3056.11	-0.0371732	0.195782	-0.18987	0.849411	0.998657
TMEM30A	4254.38	0.0562382	0.148669	0.378279	0.705224	0.998657
MIB1	3401.6	-0.187032	0.266673	-0.701352	0.483083	0.998657
CLASP1	4344.88	-0.21164	0.165629	-1.27779	0.201322	0.998657
SNAP25	1692.13	-0.0397468	0.167684	-0.237034	0.812631	0.998657
LOC106037917	2475.14	0.110633	0.157689	0.701593	0.482933	0.998657
FAIM2	1754.99	0.124495	0.272366	0.457087	0.647609	0.998657
PRDX6	2247.43	0.262803	0.156794	1.6761	0.0937183	0.998657
CAP1	2522.74	0.0323255	0.175436	0.184258	0.853811	0.998657
SRRM1	4626.56	0.0673872	0.253396	0.265936	0.790289	0.998657
PAFAH1B2	4161.15	0.13073	0.156655	0.834504	0.403997	0.998657
PAIP2	5257.47	0.104246	0.156608	0.665645	0.505638	0.998657
CTSL	5769.86	0.299347	0.336635	0.889233	0.373878	0.998657
ARF4	4068.37	0.0659056	0.171257	0.384835	0.70036	0.998657
PDIA4	3817.15	-0.211209	0.198184	-1.06572	0.28655	0.998657
CCT2	2490.43	-0.030244	0.153937	-0.19647	0.844242	0.998657
MCFD2	5441.85	0.103934	0.176457	0.589005	0.555858	0.998657
RCBTB1	1996.34	-0.143744	0.22249	-0.64607	0.518234	0.998657
RPN2	4833.63	0.304344	0.20932	1.45397	0.145956	0.998657
ADH5	2963.66	-0.0283351	0.155403	-0.182333	0.855321	0.998657
ATP6V1H	2077.47	0.168802	0.162725	1.03734	0.299575	0.998657
CLEC3B	1613.76	-0.652651	0.395637	-1.64962	0.0990203	0.998657
CSRP3	0.169103	-0.936672	4.08047	-0.22955	0.818442	0.998657
FAM134A	3589.82	0.222419	0.165285	1.34567	0.178408	0.998657
CLDN1	4129.81	-0.365551	0.30327	-1.20537	0.228061	0.998657
PRKACB	3848.49	-0.0692574	0.175439	-0.394766	0.693016	0.998657
LOC106049214	52.9588	0.404599	0.472781	0.855785	0.392117	0.998657
ACTA2	819.142	-1.20285	0.820852	-1.46537	0.14282	0.998657
SQSTM1	3074.35	0.286067	0.182358	1.56871	0.116717	0.998657
ASAH1	3529.43	-0.118751	0.160997	-0.737597	0.460759	0.998657
SF3A1	4661.73	0.0504552	0.160975	0.313436	0.75395	0.998657
PPP1R2	4104.94	-0.0736542	0.166391	-0.442658	0.658013	0.998657
CD82	1578.52	0.0788674	0.202696	0.389092	0.697208	0.998657
ANXA5	2236.95	0.0627532	0.195523	0.320951	0.748247	0.998657
EFEMP1	1769.51	-0.212755	0.181102	-1.17478	0.240081	0.998657
PDK3	2954.06	-0.0493842	0.149224	-0.330939	0.740691	0.998657
FHL1	143.337	-0.545229	0.517181	-1.05423	0.291777	0.998657
TPD52L2	4211.71	0.0458177	0.180587	0.253716	0.799715	0.998657
MDN1	1826.14	-0.148396	0.209895	-0.707004	0.479564	0.998657
LOC106039682	5114.2	0.137462	0.149807	0.91759	0.358833	0.998657
RPL29	2156.3	0.538763	0.367649	1.46543	0.142805	0.998657
CRYM	556.135	-0.181373	0.274921	-0.659725	0.50943	0.998657
CNTN1	1913.14	-0.103268	0.163178	-0.632856	0.526827	0.998657
TKT	2756.06	0.193474	0.176063	1.09889	0.271816	0.998657
LOC106033972	175.019	-0.312066	0.566656	-0.550715	0.581829	0.998657
API5	2326.9	-0.112952	0.150922	-0.748415	0.45421	0.998657
MFN1	3817.85	-0.050495	0.157983	-0.319622	0.749255	0.998657
ACTN1	2660.89	-0.291373	0.208977	-1.39428	0.163233	0.998657
ERLIN2	3332.4	0.0428998	0.172889	0.248136	0.80403	0.998657
RNF17	1.48491	0.965961	2.01231	0.480026	0.631209	0.998657
YWHAG	735.56	-0.390648	0.30385	-1.28566	0.198561	0.998657
ADD1	2276.7	-0.342194	0.313538	-1.0914	0.275098	0.998657
CCT8	2556.82	-0.127976	0.170924	-0.748727	0.454022	0.998657
TGM2	689.795	-0.181561	0.290614	-0.624747	0.532137	0.998657
KCTD3	2900.03	-0.144516	0.188314	-0.76742	0.442832	0.998657
FUBP1	3611.01	-0.0984739	0.160714	-0.612726	0.540057	0.998657
PTBP3	3271.59	-0.282171	0.192579	-1.46523	0.142859	0.998657
TMEM184B	4180.82	-0.102738	0.233139	-0.440674	0.659449	0.998657
UBL3	5128.68	0.209862	0.167823	1.25049	0.21112	0.998657
CHTOP	2801.85	0.0992331	0.16141	0.61479	0.538694	0.998657
WDFY3	3662.37	-0.142096	0.174651	-0.813597	0.415876	0.998657
VAPA	2431.67	0.0949167	0.18202	0.521464	0.602044	0.998657
CD59	4053.16	0.365137	0.214737	1.70039	0.089058	0.998657
ELAVL1	2867.11	-0.0828517	0.153282	-0.540519	0.588839	0.998657
ARHGAP1	3566.39	-0.356077	0.217384	-1.63801	0.101419	0.998657
ARFGEF3	8136.05	-0.320467	0.244922	-1.30844	0.190723	0.998657
ETF1	3945.58	-0.361337	0.29107	-1.24141	0.214454	0.998657
CKAP5	3234.13	-0.119438	0.28981	-0.412124	0.680248	0.998657
DCTN1	3264.04	0.127115	0.151213	0.84063	0.400555	0.998657
NPTN	3279.7	0.13602	0.172655	0.787816	0.430804	0.998657
SEL1L	2912.77	-0.131388	0.166369	-0.789735	0.429683	0.998657
TPM2	2009.94	0.0572785	0.236084	0.24262	0.8083	0.998657
SBNO1	2137.93	-0.218647	0.186232	-1.17406	0.240371	0.998657
FAM120A	4282.56	-0.167391	0.179247	-0.933857	0.350378	0.998657
LOC106031447	3595.92	0.574249	0.262506	2.18756	0.0287016	0.998657
CCDC50	1752.72	-0.276543	0.242999	-1.13804	0.255105	0.998657
HSD17B12	2842.39	-0.474424	0.226738	-2.09239	0.0364037	0.998657
SAT1	3279.55	0.26468	0.238866	1.10807	0.267831	0.998657
NEFL	2809.97	0.472488	0.372375	1.26885	0.204494	0.998657
EIF5A2	1598.97	-0.275839	0.234336	-1.17711	0.239152	0.998657
RCN2	5645.86	0.165648	0.167639	0.988123	0.323092	0.998657
SEZ6L	5115.2	-0.181714	0.328907	-0.552477	0.580621	0.998657
NAA50	1639.83	-0.207585	0.222553	-0.932745	0.350952	0.998657
KIAA1551	856.882	-0.425756	0.267834	-1.58963	0.111919	0.998657
PPP2CA	2602.29	0.0996325	0.172302	0.578243	0.5631	0.998657
TJP2	1800.46	-0.206313	0.266081	-0.775376	0.438117	0.998657
NCKAP1	3377.18	-0.281983	0.195584	-1.44175	0.149374	0.998657
BDH1	3181.23	-0.39388	0.37608	-1.04733	0.294948	0.998657
PRPS1	2887.1	-0.123977	0.17753	-0.698341	0.484964	0.998657
LRP11	6216.28	0.0607111	0.195132	0.311128	0.755703	0.998657
ZFP36L1	1500.67	0.336599	0.200628	1.67773	0.0934007	0.998657
LOC106029371	2620.52	-0.133174	0.277063	-0.480663	0.630756	0.998657
LOC106039304	1761.37	-0.337323	0.267772	-1.25974	0.207763	0.998657
SERPINI1	4673.44	-0.0514427	0.24808	-0.207364	0.835726	0.998657
PLIN2	3375.01	-0.386912	0.231976	-1.66789	0.0953367	0.998657
RAB21	2801.05	-0.0567435	0.173604	-0.326856	0.743777	0.998657
HNRNPH3	3080.69	-0.180492	0.225569	-0.800164	0.423616	0.998657
WSB1	3450.45	0.0897023	0.261194	0.343432	0.731273	0.998657
TOLLIP	2755.25	-0.177882	0.204637	-0.869254	0.384708	0.998657
FAM129A	770.459	-0.218677	0.175688	-1.24469	0.213244	0.998657
HP1BP3	3048.82	0.16789	0.182014	0.9224	0.35632	0.998657
MADD	4841.48	-0.367693	0.199235	-1.84553	0.0649609	0.998657
ANKRD17	3300.47	-0.111569	0.176733	-0.631284	0.527855	0.998657
ANKRD11	2477.6	-0.163607	0.197532	-0.828258	0.407524	0.998657
JUP	2204.07	0.245199	0.171058	1.43343	0.151736	0.998657
PTPRU	1735.46	-0.595091	0.420309	-1.41584	0.156821	0.998657
ATP5C1	2634.48	0.181577	0.242885	0.747585	0.454711	0.998657
MAPT	2350.33	-0.0585357	0.277078	-0.211261	0.832684	0.998657
LOC106033372	4298.5	-0.0432077	0.169075	-0.255553	0.798296	0.998657
CTSA	2474.59	0.0571913	0.203151	0.281521	0.778311	0.998657
WDTC1	2402.64	-0.135297	0.199201	-0.679197	0.497013	0.998657
NPDC1	4231.33	-0.0467701	0.178795	-0.261585	0.793641	0.998657
CTTN	3407.31	0.0941076	0.193348	0.486726	0.626452	0.998657
G3BP1	3496.12	-0.0956239	0.153309	-0.623732	0.532804	0.998657
NR1H3	2377.69	-0.138907	0.152552	-0.910551	0.362532	0.998657
CHP1	4298.28	-0.268036	0.269587	-0.994246	0.320103	0.998657
TM9SF3	3651.27	-0.169552	0.184636	-0.918305	0.358459	0.998657
NPC2	4258.66	0.360591	0.253859	1.42044	0.15548	0.998657
SMC2	1477.32	0.234468	0.204185	1.14831	0.250841	0.998657
MLLT4	1255.13	-0.056937	0.210612	-0.270341	0.786898	0.998657
KPNA4	1923.61	-0.166475	0.232801	-0.715097	0.474549	0.998657
PTK2	3647.86	0.0669854	0.203704	0.328837	0.742279	0.998657
ACTR10	3001.62	0.220999	0.213115	1.037	0.299737	0.998657
MAPK6	2341.08	-0.0911397	0.195421	-0.466377	0.640946	0.998657
RCAN1	2158.26	-0.187234	0.213659	-0.876321	0.380856	0.998657
LOC106047010	1865.16	-0.250097	0.279274	-0.895523	0.370507	0.998657
FYTTD1	1346.74	-0.0598656	0.163197	-0.366829	0.713746	0.998657
LOC106036131	3549.31	0.39816	0.246817	1.61318	0.106706	0.998657
BASP1	1182.2	0.277762	0.32906	0.844107	0.39861	0.998657
AP3D1	3338	-0.286402	0.203324	-1.4086	0.158953	0.998657
FBXL5	4528.58	-0.101778	0.241886	-0.420771	0.673922	0.998657
HECA	5285.25	-0.16462	0.249553	-0.659661	0.509471	0.998657
TNIK	3427.04	-0.244319	0.223595	-1.09269	0.274531	0.998657
EPN2	2960.46	-0.494517	0.248171	-1.99265	0.0463002	0.998657
MYLK	4467.64	-0.169497	0.776994	-0.218144	0.827317	0.998657
RAD21	3610.27	0.0478076	0.179434	0.266435	0.789904	0.998657
PDE1C	11369.8	0.141542	0.332115	0.426183	0.669974	0.998657
ITFG1	3026.93	-0.051861	0.215642	-0.240496	0.809946	0.998657
C2CD2L	2835.18	-0.139283	0.158235	-0.880227	0.378736	0.998657
PDCD4	2121.03	0.264416	0.209083	1.26465	0.205998	0.998657
KTN1	2672.74	0.183454	0.176862	1.03727	0.29961	0.998657
LOC106049430	273.504	0.562204	0.510643	1.10097	0.270908	0.998657
LOC106041547	1282.82	0.109931	0.179364	0.612892	0.539948	0.998657
ATP5F1	2627.06	0.0898878	0.148052	0.607139	0.543759	0.998657
GNE	1297.1	0.128535	0.267457	0.48058	0.630815	0.998657
HSBP1	3364.69	0.12421	0.173634	0.715357	0.474389	0.998657
TSC2	3285.52	0.15386	0.219066	0.702346	0.482464	0.998657
EMC1	3394.83	0.149972	0.166151	0.902625	0.366725	0.998657
WDR1	2777.05	-0.311587	0.24316	-1.2814	0.200052	0.998657
SCN3B	3946.01	0.12977	0.184807	0.702189	0.482561	0.998657
TLN1	2596.12	-0.164827	0.231705	-0.711367	0.476857	0.998657
NRCAM	3665.8	-0.377576	0.204464	-1.84666	0.0647969	0.998657
CHKA	3982.22	-0.126361	0.282982	-0.446535	0.655211	0.998657
RNF103	3195.25	0.277537	0.159957	1.73507	0.0827288	0.998657
ERP29	2519.87	-0.0489527	0.239323	-0.204547	0.837926	0.998657
GNA11	3094.79	-0.161605	0.199449	-0.810257	0.417793	0.998657
SSR1	3117.86	-0.0426271	0.176171	-0.241965	0.808808	0.998657
ISCU	3144.24	0.25294	0.169278	1.49423	0.135115	0.998657
OGN	512.581	-0.112015	0.306298	-0.365705	0.714585	0.998657
FOXO4	3058.82	-0.145621	0.213342	-0.682569	0.494879	0.998657
TOB1	6174.58	0.346705	0.18058	1.91995	0.0548641	0.998657
SMC5	5986.13	-0.552733	0.310728	-1.77883	0.0752677	0.998657
SEC31A	4297.69	0.0400492	0.189454	0.211393	0.832581	0.998657
ANKRD10	3427.5	-0.122972	0.239727	-0.512966	0.607975	0.998657
PCYOX1	4677.73	0.191976	0.251725	0.762645	0.445675	0.998657
ATP11B	4339.28	-0.24552	0.196197	-1.25139	0.210792	0.998657
LOC106031182	3165.75	0.45024	0.238287	1.88948	0.058827	0.998657
LGMN	4005.47	0.296951	0.226482	1.31115	0.189808	0.998657
MBNL1	1933.43	-0.363175	0.213934	-1.6976	0.0895835	0.998657
ATP6V1B2	2226.62	-0.323577	0.339681	-0.95259	0.340798	0.998657
PTEN	3696.84	-0.107198	0.184057	-0.58242	0.560284	0.998657
CDH2	3532.67	0.15899	0.305118	0.521077	0.602313	0.998657
UNC80	5126.25	-0.19777	0.1871	-1.05702	0.290501	0.998657
MFSD10	2203.48	0.0317034	0.149768	0.211683	0.832354	0.998657
CAPZA2	2138.48	-0.0616767	0.173373	-0.355746	0.72203	0.998657
RPL36	2339.45	0.585371	0.269035	2.17582	0.0295686	0.998657
LOC106035359	11006.6	-0.502729	0.464258	-1.08287	0.278868	0.998657
REEP5	3882.41	0.147631	0.202381	0.72947	0.465714	0.998657
HNRNPM	2884.18	-0.0459778	0.216134	-0.212728	0.831539	0.998657
ACOT7	2434.24	0.23183	0.182573	1.26979	0.204158	0.998657
GAP43	274.304	-0.310287	0.2702	-1.14836	0.25082	0.998657
MAPRE1	2949.66	-0.131069	0.176624	-0.742075	0.458042	0.998657
PARP1	2548.16	-0.0422033	0.192179	-0.219604	0.826179	0.998657
LOC106034387	6704.06	0.308057	0.235945	1.30563	0.191679	0.998657
PABPC4	1320.05	-0.0583875	0.186477	-0.313109	0.754198	0.998657
CCDC88C	2579.15	0.0493412	0.229253	0.215226	0.829591	0.998657
TUB	4900.29	-0.412521	0.345783	-1.19301	0.232867	0.998657
PER2	5367.71	-0.554635	0.311366	-1.78129	0.0748646	0.998657
NAP1L4	1953.91	0.18866	0.176267	1.07031	0.28448	0.998657
TRA2A	3242.97	0.168595	0.210192	0.802097	0.422497	0.998657
RNMT	2205.3	-0.0869393	0.195396	-0.444939	0.656364	0.998657
PSMD1	3177.69	-0.0346492	0.171764	-0.201725	0.840131	0.998657
HID1	4660.58	-0.366289	0.178	-2.0578	0.039609	0.998657
PTMA	2822.44	0.182674	0.244607	0.746805	0.455181	0.998657
HNRNPR	3136.88	-0.0559306	0.173198	-0.322929	0.746749	0.998657
ALDH1A3	9104.68	-0.383316	0.438573	-0.874008	0.382114	0.998657
DENND5B	1444.29	-0.205867	0.373531	-0.551137	0.58154	0.998657
RTFDC1	3493.19	0.0855619	0.17097	0.500449	0.616759	0.998657
GNB4	2804.93	-0.583098	0.3813	-1.52924	0.126206	0.998657
EPB41L2	1514.43	-0.0712373	0.224614	-0.317154	0.751126	0.998657
TTC28	3400.96	-0.506391	0.292505	-1.73122	0.0834119	0.998657
WAPAL	2451.99	-0.276313	0.204666	-1.35007	0.176994	0.998657
CCPG1	4017.06	-0.215164	0.244664	-0.879425	0.379171	0.998657
LOC106038017	2275.75	0.383409	0.220204	1.74116	0.0816558	0.998657
MDH2	2573.64	0.119552	0.1687	0.708665	0.478532	0.998657
SPPL2A	3387.21	-0.35351	0.253927	-1.39217	0.163871	0.998657
CRK	2457.56	-0.0510937	0.196046	-0.26062	0.794385	0.998657
HERC1	2878.05	-0.197893	0.153212	-1.29163	0.196487	0.998657
LAMB1	830.868	-0.520438	0.288568	-1.80352	0.0713066	0.998657
AHCY	2758.17	0.0536784	0.191586	0.280179	0.77934	0.998657
LOC106030919	2414.13	0.104189	0.167768	0.621028	0.534581	0.998657
PSMD3	2519.76	0.292723	0.192871	1.51771	0.129086	0.998657
MYL12B	2721.41	0.165782	0.20529	0.807549	0.41935	0.998657
ZHX3	5165.31	-0.182765	0.288951	-0.632513	0.527052	0.998657
RAP1GAP2	7432.43	-0.415201	0.307844	-1.34874	0.177421	0.998657
STT3A	3362.28	0.109992	0.197662	0.556465	0.577893	0.998657
MAPK1IP1L	2185.21	-0.0897128	0.167675	-0.535039	0.592623	0.998657
UBR5	2237.19	-0.259156	0.180911	-1.43251	0.151999	0.998657
CTNND1	1893.65	-0.0716732	0.228263	-0.313994	0.753526	0.998657
ARGLU1	3209.69	0.0664332	0.213457	0.311225	0.75563	0.998657
SLC25A5	4395.99	-0.213329	0.377208	-0.565549	0.5717	0.998657
CHMP1B	2936	-0.0828691	0.202667	-0.408892	0.682619	0.998657
RAB18	3122.85	0.099488	0.175812	0.565877	0.571478	0.998657
TOP1	4414.43	-0.441685	0.270289	-1.63412	0.102234	0.998657
LTBP2	4188.7	0.566965	0.355605	1.59437	0.110854	0.998657
FEZ1	2175.92	0.125712	0.269421	0.4666	0.640786	0.998657
TPR	2320.7	-0.181844	0.225566	-0.806166	0.420147	0.998657
ALDH1A1	11541.9	0.13835	0.368868	0.375065	0.707612	0.998657
SEC61A1	4247.94	-0.221897	0.189665	-1.16994	0.242024	0.998657
TMEM201	9035.8	-0.239349	0.993636	-0.240882	0.809647	0.998657
EIF5B	2964.53	-0.294145	0.222768	-1.32041	0.186699	0.998657
SLC40A1	3252.12	0.101154	0.232131	0.435765	0.663007	0.998657
ACTN2	283.868	0.694128	0.375781	1.84716	0.0647241	0.998657
EPS15	2286.81	-0.0824384	0.186777	-0.441373	0.658943	0.998657
PNRC2	2582.64	0.031192	0.143871	0.216805	0.82836	0.998657
PCM1	2655.07	-0.0400392	0.201714	-0.198494	0.842658	0.998657
CHL1	31.5876	-0.392446	0.891054	-0.440429	0.659626	0.998657
MYO5A	2316.81	-0.12799	0.188985	-0.67725	0.498247	0.998657
SDC2	792.267	-0.826157	0.446658	-1.84964	0.0643653	0.998657
SLC30A9	2480.82	-0.113357	0.171944	-0.659266	0.509725	0.998657
PXMP4	3205.25	-0.0859049	0.158649	-0.541478	0.588178	0.998657
ABR	2233.26	0.175179	0.145211	1.20637	0.227675	0.998657
LTBP1	416.345	-0.248176	0.315948	-0.785496	0.432163	0.998657
AGRN	1010.44	-0.392882	0.260616	-1.50751	0.131679	0.998657
FAM168B	1450.04	-0.39153	0.23039	-1.69943	0.0892387	0.998657
DYNLRB1	2445.52	0.219037	0.183921	1.19093	0.233682	0.998657
GPR107	2607.61	-0.0562458	0.186701	-0.301261	0.763216	0.998657
PI4KA	2626.67	-0.128821	0.249665	-0.515974	0.605872	0.998657
PLA2G7	898.529	-0.0938503	0.216267	-0.433956	0.66432	0.998657
SPEG	425.825	-0.812612	0.415075	-1.95775	0.0502596	0.998657
DYNC1I2	2573.01	0.0386561	0.159846	0.241834	0.808909	0.998657
LOC106049848	1503.72	-0.417228	0.373742	-1.11635	0.26427	0.998657
SUPT6H	3101.81	-0.0360384	0.164093	-0.219622	0.826165	0.998657
EPRS	2861.84	-0.0468111	0.184045	-0.254346	0.799228	0.998657
WDR5	1780.53	0.151733	0.223665	0.678394	0.497522	0.998657
LOC106049896	2035	0.06817	0.217702	0.313134	0.754179	0.998657
SDCBP	2537.42	0.101027	0.15747	0.641562	0.521158	0.998657
FAM91A1	2175.29	-0.121994	0.189197	-0.644795	0.51906	0.998657
BNIP3	4587.63	-0.151924	0.196509	-0.773118	0.439453	0.998657
LNPEP	3461.71	-0.186178	0.248745	-0.748472	0.454176	0.998657
PUM1	2809.38	-0.0331118	0.174755	-0.189475	0.84972	0.998657
USP8	3068.77	-0.152699	0.159297	-0.958583	0.337769	0.998657
CDC42SE2	1485.56	0.181992	0.187339	0.971457	0.331321	0.998657
NUP210L	1591.67	0.407905	0.319702	1.27589	0.201994	0.998657
44441	2067.92	-0.135075	0.226128	-0.59734	0.55028	0.998657
EDF1	1965.02	0.0735125	0.219294	0.335223	0.737457	0.998657
LHX3	9671.14	0.512906	0.307486	1.66807	0.0953025	0.998657
MORF4L1	2514.97	0.111963	0.170294	0.657466	0.510881	0.998657
SCAMP4	3707.43	0.110006	0.183309	0.600114	0.54843	0.998657
DHX15	2624.29	-0.220485	0.171532	-1.28539	0.198658	0.998657
ATP6V1C1	1766.94	0.223237	0.169678	1.31565	0.188291	0.998657
LOC106041275	2394.31	-0.437894	0.213297	-2.05298	0.0400747	0.998657
VSNL1	143.202	-0.256139	0.411221	-0.622875	0.533367	0.998657
KLC1	2207.88	-0.347827	0.278999	-1.2467	0.212509	0.998657
LOC106039999	2960.08	0.0476924	0.165996	0.287311	0.773874	0.998657
RSRP1	3562.6	0.192751	0.223929	0.86077	0.389365	0.998657
HAGH	1742.41	0.519141	0.248636	2.08795	0.0368019	0.998657
TMLHE	2760.21	0.0443175	0.171877	0.257845	0.796527	0.998657
LOC106035717	2161.95	0.245797	0.192451	1.27719	0.201534	0.998657
ATP6V0E1	4855.05	0.319804	0.218976	1.46045	0.144165	0.998657
TPRG1L	2409.95	0.219246	0.258659	0.847625	0.396647	0.998657
GCC2	2090.6	-0.0669654	0.190175	-0.352126	0.724744	0.998657
AMFR	2351.43	0.0637405	0.154911	0.411465	0.680732	0.998657
PODXL2	2959.08	0.0525365	0.260785	0.201455	0.840342	0.998657
LOC106049716	2713.87	0.110788	0.145884	0.759425	0.447599	0.998657
HECTD1	2573.21	-0.249359	0.165192	-1.50951	0.131168	0.998657
ZC3H13	2762.35	0.130872	0.163295	0.801443	0.422875	0.998657
DNM1L	2351.79	-0.0862922	0.162914	-0.52968	0.596334	0.998657
ASTN1	1443.9	-0.16124	0.209625	-0.769183	0.441785	0.998657
DNAJC6	1494.62	0.140818	0.195276	0.721124	0.470833	0.998657
NOLC1	1739.61	-0.0718291	0.157309	-0.456611	0.64795	0.998657
SERINC3	1810.08	-0.14064	0.179055	-0.785457	0.432186	0.998657
NARS	2284.12	-0.0413128	0.147126	-0.280799	0.778865	0.998657
HMGCS1	1820.15	-0.0812553	0.225228	-0.360769	0.718272	0.998657
RHOU	5422.5	0.14432	0.236423	0.610431	0.541576	0.998657
GP1BB	419.438	-0.17186	0.311755	-0.551266	0.581451	0.998657
CPT1A	2817.94	-0.207917	0.233004	-0.892334	0.372214	0.998657
GPBP1L1	2375.21	0.138467	0.172659	0.801968	0.422571	0.998657
BRI3BP	2633.18	-0.11747	0.15876	-0.739923	0.459347	0.998657
NRP1	4217.44	0.479877	0.243627	1.96972	0.0488702	0.998657
BOD1L1	1465.37	-0.265467	0.171076	-1.55175	0.120722	0.998657
STAU1	2122.12	-0.0370575	0.187418	-0.197726	0.843259	0.998657
UBE3C	1824.05	-0.19666	0.218225	-0.90118	0.367493	0.998657
POU1F1	11814.9	0.343304	0.291092	1.17937	0.238252	0.998657
ACSL4	2883.56	-0.336518	0.291767	-1.15338	0.248754	0.998657
ADRBK2	1982.15	-0.255222	0.206667	-1.23494	0.216852	0.998657
LOC106038551	2341.51	-0.215771	0.231675	-0.931352	0.351672	0.998657
PPIP5K1	2535.39	0.0492461	0.183322	0.268631	0.788213	0.998657
VPS37B	1902.43	0.105498	0.164443	0.641546	0.521168	0.998657
CUL3	1873.96	0.105413	0.172695	0.610397	0.541599	0.998657
CYGB	309.505	-0.136212	0.403839	-0.337292	0.735897	0.998657
EGLN1	3998.87	-0.0815787	0.31934	-0.255461	0.798367	0.998657
TNKS	2357.02	-0.418991	0.257703	-1.62587	0.103978	0.998657
LRPPRC	1549.15	-0.15272	0.172231	-0.886714	0.375233	0.998657
PSMD2	2149.45	-0.0774599	0.197131	-0.392936	0.694366	0.998657
LOC106031662	2991.48	0.0603573	0.193925	0.311241	0.755618	0.998657
ATP6V1E1	2473.97	0.237052	0.213759	1.10897	0.267443	0.998657
KIF3A	2133.08	-0.128059	0.201651	-0.63505	0.525396	0.998657
PRKAR1B	2217.64	0.0893967	0.170156	0.525379	0.59932	0.998657
RRM1	2418.94	0.404074	0.237003	1.70493	0.0882077	0.998657
S100A11	665.68	0.233441	0.311471	0.749479	0.453569	0.998657
ANXA4	2494.09	0.123428	0.16019	0.770508	0.440998	0.998657
SNRNP200	2544.38	0.11903	0.168247	0.707475	0.479271	0.998657
KAT6A	2715.84	-0.147503	0.178385	-0.826882	0.408304	0.998657
CAPZB	2542.38	0.226258	0.152964	1.47915	0.139099	0.998657
SEC24C	3121.13	-0.189059	0.184036	-1.02729	0.304283	0.998657
GHRHR	11617.1	0.782168	0.441293	1.77245	0.0763206	0.998657
AP1S2	1809.36	0.0415374	0.194336	0.21374	0.830749	0.998657
LOC106045060	151.423	-0.320707	0.391758	-0.818634	0.412995	0.998657
NTRK2	665.743	-0.87743	0.44427	-1.97499	0.0482689	0.998657
NDFIP1	3488.1	-0.06376	0.161774	-0.39413	0.693485	0.998657
NISCH	2874.97	-0.0672952	0.192418	-0.349734	0.726538	0.998657
LOC106044428	1941.4	-0.125144	0.205942	-0.607666	0.543409	0.998657
SS18	2890.52	0.10812	0.142888	0.756677	0.449243	0.998657
ABL1	2515.93	-0.205726	0.298702	-0.688732	0.490992	0.998657
SLIT3	3103.05	-0.104909	0.291521	-0.359869	0.718945	0.998657
KDELR2	2707.76	0.194674	0.146377	1.32995	0.183535	0.998657
LOC106048794	3078.58	-0.0876212	0.248151	-0.353097	0.724016	0.998657
SYNGR3	736.079	-0.340075	0.246854	-1.37763	0.168316	0.998657
PPM1K	3483.46	-0.229923	0.343261	-0.669821	0.502972	0.998657
ARRDC3	2006.39	-0.0611855	0.287551	-0.212781	0.831498	0.998657
SIPA1L1	1464	-0.244037	0.194877	-1.25226	0.210475	0.998657
FXR1	2171.15	-0.0838658	0.153752	-0.545461	0.585436	0.998657
GRIN1	158.406	0.430855	0.365268	1.17956	0.238176	0.998657
RAP1GDS1	1609.37	0.116437	0.200503	0.580724	0.561426	0.998657
SEC22B	3032.95	0.24607	0.186946	1.31626	0.188085	0.998657
CD47	2103.15	-0.0934711	0.207919	-0.449556	0.65303	0.998657
EPB41L3	1524.36	0.574628	0.324511	1.77075	0.0766025	0.998657
ADIPOR2	2451.48	-0.0588159	0.149021	-0.394681	0.693079	0.998657
UBN2	1749.25	-0.14145	0.205576	-0.688064	0.491412	0.998657
LOC106033662	2583.23	-0.0349138	0.198953	-0.175488	0.860696	0.998657
VDAC1	1995.72	0.171766	0.156084	1.10047	0.271128	0.998657
PHGDH	12.303	0.264774	0.848521	0.312042	0.755009	0.998657
UBE2D3	2370.43	-0.0308758	0.159376	-0.19373	0.846388	0.998657
PCSK1	6519.31	-0.326223	0.33579	-0.971507	0.331296	0.998657
SDE2	1693.53	0.035492	0.190556	0.186255	0.852245	0.998657
MAP1LC3B	2843.2	0.115488	0.178274	0.647811	0.517107	0.998657
KANK1	5244.7	0.340167	0.265161	1.28287	0.199538	0.998657
CTSK	131.676	-0.162528	0.498833	-0.325817	0.744563	0.998657
LUC7L3	3209.86	0.14031	0.261958	0.535621	0.592221	0.998657
EIF4G3	2574.21	-0.319439	0.248908	-1.28336	0.199367	0.998657
SNX2	2542.56	-0.0907548	0.299837	-0.30268	0.762134	0.998657
ARHGAP5	2500.93	-0.218813	0.256386	-0.853452	0.393409	0.998657
PARVA	3195.24	-0.114256	0.156326	-0.730883	0.46485	0.998657
CNP	543.365	-0.131325	0.294049	-0.446608	0.655158	0.998657
CREBBP	2919.97	-0.0819267	0.160037	-0.511923	0.608705	0.998657
SRSF3	2717.11	0.0599996	0.171845	0.34915	0.726977	0.998657
PLXNB1	4318.3	-0.817279	0.404127	-2.02233	0.0431422	0.998657
SCYL2	2308.08	-0.193563	0.192937	-1.00325	0.315743	0.998657
LDB3	1648.53	0.249611	0.239709	1.04131	0.297731	0.998657
MAP3K1	1046.75	-0.442385	0.207361	-2.1334	0.0328917	0.998657
PDK4	3589.37	-0.253821	0.339226	-0.748235	0.454319	0.998657
DNAJC18	2495.24	0.0405643	0.179415	0.226091	0.82113	0.998657
CYFIP1	2768.51	-0.326554	0.189099	-1.7269	0.0841857	0.998657
LOC106049487	1408.02	0.0731863	0.234193	0.312503	0.754658	0.998657
DDOST	3156.75	0.290312	0.203489	1.42667	0.153675	0.998657
LOC106049126	1522.2	-0.0725244	0.258022	-0.281078	0.77865	0.998657
ALDH9A1	2439.64	0.220991	0.16722	1.32156	0.186315	0.998657
GTPBP4	2072.14	0.310569	0.228749	1.35768	0.174564	0.998657
FAM174B	4063.93	-0.141129	0.225747	-0.625166	0.531862	0.998657
INPP4A	3245.05	-0.509201	0.356412	-1.42868	0.153095	0.998657
GPD2	3060.43	0.0433909	0.2167	0.200234	0.841297	0.998657
NCOR1	2913.65	-0.047324	0.191699	-0.246866	0.805012	0.998657
CEP170B	2401.06	-0.214267	0.195259	-1.09735	0.27249	0.998657
DTNA	1680.78	-0.208851	0.235249	-0.887785	0.374657	0.998657
AGAP1	1356.95	-0.371887	0.258429	-1.43903	0.150142	0.998657
CCDC6	3932.79	-0.353733	0.330661	-1.06978	0.28472	0.998657
EIF2AK4	3311.7	-0.214938	0.2279	-0.943126	0.345616	0.998657
NEO1	2762.29	-0.0353199	0.195006	-0.181122	0.856272	0.998657
MLF2	2193.64	0.18321	0.162359	1.12842	0.259141	0.998657
TJP1	2282.86	-0.216588	0.152395	-1.42123	0.15525	0.998657
ATP6V1A	1635.9	-0.324407	0.339248	-0.956251	0.338945	0.998657
CLCN3	2775.96	-0.178005	0.198481	-0.896836	0.369807	0.998657
USP54	1730.08	-0.0765192	0.195966	-0.390472	0.696187	0.998657
EIF4A3	2116.95	0.123779	0.166807	0.742048	0.458058	0.998657
CBX3	2962.05	-0.165486	0.17497	-0.945796	0.344253	0.998657
THUMPD3	1929.89	0.0356924	0.158618	0.225021	0.821963	0.998657
KDM5A	1475.28	-0.271937	0.219635	-1.23813	0.215667	0.998657
TTLL12	2929.67	0.199677	0.189462	1.05391	0.291923	0.998657
PKP1	3.17495	-3.05944	1.75685	-1.74144	0.0816072	0.998657
PTMS	2866.95	0.353301	0.209991	1.68246	0.0924806	0.998657
DNAJA2	2167.06	0.118974	0.154308	0.771015	0.440698	0.998657
FAM21C	2533.05	0.14342	0.156238	0.917957	0.358641	0.998657
ZNF318	2058.98	-0.228652	0.193149	-1.18381	0.236489	0.998657
PRPF6	2996.04	-0.0572685	0.171663	-0.33361	0.738674	0.998657
PUM2	2777.99	-0.0324557	0.192582	-0.168529	0.866167	0.998657
TEF	1980.67	-0.358231	0.365437	-0.980282	0.326947	0.998657
EEF2K	1505.15	-0.0470738	0.204825	-0.229825	0.818228	0.998657
MPDZ	2026.39	-0.192622	0.164703	-1.16951	0.242197	0.998657
LOC106042987	1672.24	-0.20244	0.179315	-1.12897	0.258912	0.998657
ZNF451	1634.45	-0.0395722	0.22552	-0.175471	0.860709	0.998657
AHCYL1	3650.02	-0.47857	0.256143	-1.86837	0.0617111	0.998657
SYNJ1	2316.68	-0.114549	0.213842	-0.53567	0.592187	0.998657
DOCK9	2015.78	-0.0972774	0.17252	-0.563861	0.572849	0.998657
CBLN1	1139.37	0.51784	0.267209	1.93796	0.0526281	0.998657
KCNK5	78.0878	-0.0978304	0.403574	-0.24241	0.808462	0.998657
BCLAF1	2571.64	0.195111	0.143632	1.35841	0.174335	0.998657
LOC106035328	1719.98	0.335465	0.216366	1.55045	0.121034	0.998657
COPG1	2925.52	0.0647068	0.158369	0.408582	0.682847	0.998657
SEC16A	3094.2	-0.18622	0.166021	-1.12167	0.262003	0.998657
FBXO31	3034.22	-0.243764	0.279768	-0.871307	0.383587	0.998657
FKBP9	2446.21	0.257323	0.191333	1.3449	0.178658	0.998657
CHD5	1268.78	0.0573468	0.180204	0.318232	0.750309	0.998657
MYO1B	2910.52	-0.0953568	0.192181	-0.496183	0.619765	0.998657
LZTFL1	1520.12	0.0470477	0.231555	0.203182	0.838993	0.998657
COPE	2572.33	0.34949	0.192514	1.81539	0.0694634	0.998657
LRPAP1	2009.56	0.231894	0.201586	1.15035	0.250002	0.998657
LOC106048089	939.053	-0.280058	0.345738	-0.81003	0.417923	0.998657
STK25	1610.56	-0.100974	0.18724	-0.53928	0.589694	0.998657
FADS1	1630.52	0.152754	0.162	0.942923	0.34572	0.998657
LOC106044604	2485.98	-0.0856	0.17697	-0.483698	0.6286	0.998657
PTRF	391.441	-0.343216	0.367661	-0.93351	0.350557	0.998657
KIAA0100	1844.37	-0.043906	0.211848	-0.207252	0.835813	0.998657
TRAPPC3	2020.53	0.125627	0.185254	0.678135	0.497686	0.998657
CAMTA1	1378.92	-0.220761	0.196875	-1.12133	0.262149	0.998657
PDHB	2219.02	0.0614449	0.153532	0.400208	0.689003	0.998657
AARS	1895.97	-0.0925181	0.187636	-0.493071	0.621962	0.998657
NELL1	3858.55	-0.382126	0.247142	-1.54618	0.122061	0.998657
DSG2	1826.37	0.0770518	0.202333	0.380817	0.703339	0.998657
KLHL41	86.2938	-0.0679064	0.357543	-0.189925	0.849368	0.998657
FRZB	1893.74	-0.331046	0.245075	-1.3508	0.176761	0.998657
NUDC	1915.28	0.0352783	0.167719	0.210342	0.833401	0.998657
EXT2	2606.17	-0.127473	0.265959	-0.479296	0.631728	0.998657
SETD7	1679.42	-0.220917	0.236221	-0.935214	0.349678	0.998657
CALB2	1433.62	0.909681	0.815371	1.11567	0.264565	0.998657
IMPA1	2167.84	-0.0985084	0.171538	-0.574265	0.565789	0.998657
PPP2CB	2726.81	0.0508514	0.159091	0.319637	0.749244	0.998657
DDX1	2223.44	0.0890111	0.155535	0.572288	0.567127	0.998657
LBH	1654.39	-0.51815	0.248261	-2.08712	0.0368774	0.998657
GUCY1B3	1953.5	-0.296825	0.174456	-1.70143	0.0888621	0.998657
CACNA2D1	1642.11	-0.183197	0.203288	-0.90117	0.367498	0.998657
CAND1	1573.85	-0.13097	0.193242	-0.677751	0.497929	0.998657
LOC106048992	2002.98	0.28105	0.262656	1.07003	0.284606	0.998657
ANKFY1	3362.45	-0.0553892	0.179315	-0.308894	0.757402	0.998657
RASD1	8914.38	0.0937308	0.209744	0.446882	0.65496	0.998657
M6PR	2603.66	-0.145891	0.227506	-0.641263	0.521352	0.998657
STK32C	4362.48	-0.0556556	0.265629	-0.209524	0.834039	0.998657
GHR	2904.21	-0.101009	0.292915	-0.344841	0.730214	0.998657
LOC106047412	2096	-0.101391	0.260115	-0.389792	0.69669	0.998657
PSMC5	2266.55	0.171894	0.179937	0.955299	0.339427	0.998657
GID8	2409.09	-0.107597	0.227438	-0.473084	0.636153	0.998657
ZNF207	2809.04	0.0487865	0.165653	0.29451	0.768369	0.998657
DNAJA4	1383.43	-0.0744684	0.336304	-0.221432	0.824756	0.998657
SH3BP5	2691.98	0.254783	0.151167	1.68544	0.0919045	0.998657
HADHA	1675.36	0.0784899	0.160866	0.487922	0.625605	0.998657
LOC106037374	3394.36	0.148672	0.149702	0.99312	0.320652	0.998657
SLC7A14	4529.87	0.0460228	0.251281	0.183153	0.854678	0.998657
COL4A5	5334.47	-0.208962	0.363356	-0.575088	0.565232	0.998657
ZFC3H1	2480.83	0.0418396	0.214435	0.195115	0.845303	0.998657
NECAB1	2071.33	0.446129	0.364011	1.22559	0.220352	0.998657
SMC3	2083.31	0.144966	0.160349	0.904069	0.365959	0.998657
COPB1	2869.47	-0.0682488	0.147264	-0.463444	0.643046	0.998657
TNPO1	1936.53	-0.292044	0.234916	-1.24318	0.2138	0.998657
LOC106045044	1630.08	0.125516	0.28562	0.439449	0.660336	0.998657
LOC106031962	1967.47	0.0260311	0.153721	0.16934	0.865529	0.998657
NTHL1	1982.73	0.0506035	0.18098	0.279608	0.779778	0.998657
IDH3A	2750.34	-0.103379	0.200892	-0.514597	0.606835	0.998657
CADM1	3083.88	-0.128262	0.189505	-0.676828	0.498515	0.998657
PTP4A2	2469.44	0.039071	0.166352	0.23487	0.81431	0.998657
ATP6V1G1	1873.29	0.22133	0.191324	1.15683	0.247341	0.998657
LOC106033656	2973.16	-0.239689	0.20341	-1.17835	0.238657	0.998657
SAP18	2612.68	0.238573	0.212863	1.12078	0.26238	0.998657
MROH1	1620.84	0.0778481	0.193798	0.401697	0.687907	0.998657
EVPL	418.307	-0.604748	0.399517	-1.5137	0.130103	0.998657
BICD2	1703.57	-0.289441	0.162494	-1.78124	0.0748727	0.998657
SNAP91	1405.6	0.056941	0.167917	0.339102	0.734533	0.998657
IKBKAP	1817.55	-0.110297	0.18386	-0.599899	0.548574	0.998657
NPTX2	2748.56	-1.06549	0.82219	-1.29591	0.195006	0.998657
SLC12A4	2353.46	-0.27718	0.21298	-1.30143	0.19311	0.998657
MTMR3	2528.26	-0.149212	0.170203	-0.876673	0.380664	0.998657
LUZP1	2792.96	-0.139565	0.157838	-0.884231	0.376571	0.998657
RAB3GAP1	2027.06	0.0605648	0.188808	0.320775	0.748381	0.998657
PSIP1	617.526	-0.131222	0.26907	-0.487688	0.625771	0.998657
VLDLR	2485.03	0.712723	0.379272	1.87919	0.0602191	0.998657
LOC106034694	1540.7	-0.119728	0.229621	-0.521418	0.602076	0.998657
WBP2NL	2145.41	-0.0343927	0.187249	-0.183674	0.85427	0.998657
RET	6099.83	-0.290248	0.217791	-1.33269	0.182632	0.998657
WASL	1837.28	-0.0331805	0.150524	-0.220434	0.825533	0.998657
EPS8	2552.1	-0.203552	0.335119	-0.607402	0.543584	0.998657
UBQLN4	2209.37	0.213874	0.173069	1.23578	0.216542	0.998657
RAB5C	1890.53	0.155296	0.184105	0.843523	0.398936	0.998657
CLGN	1737.73	0.0948059	0.173544	0.546293	0.584864	0.998657
C1QBP	2209.41	0.276359	0.193169	1.43066	0.152528	0.998657
ACOX1	1932.04	0.0439387	0.219255	0.2004	0.841167	0.998657
LIMS2	1132.04	-0.382817	0.231077	-1.65666	0.0975879	0.998657
NCAM1	755.179	-0.223264	0.260698	-0.856407	0.391772	0.998657
SMIM14	2231.9	-0.23815	0.334291	-0.712401	0.476216	0.998657
KHDRBS1	2635.43	0.0570952	0.159882	0.357108	0.721011	0.998657
HECTD3	1146.58	0.0732999	0.179525	0.408298	0.683055	0.998657
GPCPD1	2286.31	-0.486427	0.281021	-1.73093	0.0834651	0.998657
GLOD4	2039.82	0.13714	0.193514	0.708682	0.478522	0.998657
LOC106032897	2243.87	0.216422	0.192022	1.12707	0.259712	0.998657
LOC106029640	2687.01	-0.236676	0.194865	-1.21457	0.224532	0.998657
CRY2	3306.3	-0.455869	0.342115	-1.3325	0.182695	0.998657
ZFYVE16	1733.59	-0.31603	0.291322	-1.08481	0.278005	0.998657
CNOT7	2629.47	-0.081087	0.19167	-0.423056	0.672255	0.998657
KLHL40	3.86387	-0.408811	1.55135	-0.263519	0.79215	0.998657
LPIN2	1034.11	-0.242431	0.216909	-1.11766	0.263712	0.998657
LOC106040231	2436.03	0.0813727	0.150393	0.541068	0.58846	0.998657
SPAG9	2614.56	-0.357068	0.307289	-1.16199	0.245238	0.998657
EI24	1885.47	0.181843	0.184844	0.983764	0.325232	0.998657
OXCT1	2745.53	-0.28515	0.247392	-1.15262	0.249065	0.998657
AP1G1	2502.91	-0.0528137	0.145963	-0.361828	0.71748	0.998657
NONO	2303.08	0.0762242	0.152388	0.500199	0.616935	0.998657
EPCAM	2257.62	0.2075	0.25962	0.799245	0.424148	0.998657
KLHL11	2549.73	-0.231106	0.189945	-1.2167	0.223718	0.998657
TUBB1	2137.58	0.367419	0.335322	1.09572	0.273201	0.998657
CEP350	1944.6	-0.232664	0.194091	-1.19874	0.230631	0.998657
SPON1	2106.14	0.0926731	0.314048	0.295092	0.767923	0.998657
WBSCR17	433.605	0.107027	0.299652	0.357171	0.720964	0.998657
TSC1	2188.94	0.127395	0.194842	0.653837	0.513217	0.998657
LMAN1	3012.08	-0.227375	0.178977	-1.27042	0.203935	0.998657
COL4A6	4907.29	-0.377171	0.29669	-1.27126	0.203636	0.998657
SARNP	2693.31	0.185065	0.175651	1.0536	0.292068	0.998657
NCKIPSD	1347.99	0.0536093	0.191341	0.280177	0.779342	0.998657
SH3BGRL2	3122.75	-0.236619	0.219695	-1.07703	0.281466	0.998657
NRSN1	2930.56	-0.199663	0.262823	-0.759686	0.447442	0.998657
LOC106033377	1846.27	0.100928	0.176291	0.572509	0.566977	0.998657
MAP4K4	1930.16	-0.0574937	0.202815	-0.283479	0.77681	0.998657
PLXNC1	1371.29	-0.379456	0.218952	-1.73305	0.0830861	0.998657
MBTPS1	2612.04	0.0892939	0.143757	0.621146	0.534503	0.998657
SVIP	1977.19	0.138361	0.199573	0.693287	0.488129	0.998657
NUP214	1251.43	0.146397	0.182266	0.803208	0.421854	0.998657
DYNC1LI2	2395.63	-0.173558	0.192781	-0.900285	0.367969	0.998657
ADCY9	2220.18	-0.202884	0.24792	-0.818345	0.41316	0.998657
IL6ST	2157.94	-0.216983	0.199303	-1.08871	0.276282	0.998657
ARPC1A	1742.05	-0.125871	0.17424	-0.722399	0.470049	0.998657
OPTN	2049.42	0.155358	0.158043	0.983009	0.325603	0.998657
ARPC5	1856.32	-0.218243	0.189434	-1.15208	0.249289	0.998657
CASK	2685.01	0.0581796	0.194589	0.298987	0.76495	0.998657
ABI2	1185.42	-0.421243	0.345451	-1.2194	0.222693	0.998657
KIAA1671	1368.49	-0.0744141	0.202622	-0.367255	0.713429	0.998657
SBF1	1857.1	-0.191167	0.231058	-0.827353	0.408037	0.998657
POLR1B	850.203	-0.114785	0.289027	-0.397142	0.691262	0.998657
BIRC6	2246.95	-0.229751	0.174555	-1.31621	0.188104	0.998657
EIF3M	1504.94	0.201475	0.210957	0.955053	0.339551	0.998657
NME7	1884.31	0.0599037	0.287201	0.208577	0.834778	0.998657
SHISA5	1992.99	0.287055	0.199438	1.43932	0.15006	0.998657
JMJD1C	1896.66	-0.190164	0.185841	-1.02326	0.306185	0.998657
SDF4	2927.55	0.154089	0.149961	1.02753	0.30417	0.998657
SLC5A3	863.837	-0.0725357	0.253015	-0.286686	0.774353	0.998657
ARHGAP21	1229.15	-0.0412784	0.174034	-0.237186	0.812513	0.998657
PCNP	2543.45	0.0499279	0.170416	0.292976	0.769541	0.998657
RRM2B	1713.88	-0.0502815	0.166061	-0.302788	0.762051	0.998657
GPM6A	665.619	0.255438	0.29958	0.852656	0.39385	0.998657
EIF4G1	2640.13	-0.141743	0.200116	-0.708303	0.478757	0.998657
SLC44A2	2371.44	-0.29214	0.230279	-1.26863	0.204572	0.998657
ICK	2545.47	-0.0783014	0.235804	-0.332062	0.739842	0.998657
BTBD7	1292.51	-0.134293	0.205988	-0.651944	0.514437	0.998657
DHX36	2177.19	-0.179249	0.161883	-1.10727	0.268176	0.998657
PAK2	2667.85	-0.0708255	0.172178	-0.411351	0.680815	0.998657
RMI1	2750.23	0.155055	0.235148	0.65939	0.509645	0.998657
ALDH5A1	1430.79	-0.111022	0.228508	-0.485859	0.627067	0.998657
COMMD6	2935.6	0.0507743	0.219437	0.231385	0.817016	0.998657
ITSN1	1386.98	-0.173764	0.188305	-0.922781	0.356122	0.998657
OSBPL8	2775.28	0.364503	0.342246	1.06503	0.286861	0.998657
SLC6A17	2249.97	-0.074147	0.209202	-0.354428	0.723018	0.998657
SCRN1	2880.88	-0.0531977	0.20362	-0.261259	0.793892	0.998657
SVIL	2016.05	-0.265483	0.164239	-1.61645	0.105998	0.998657
SUSD6	1825.54	-0.46642	0.342308	-1.36257	0.173017	0.998657
AAK1	1929.21	-0.220513	0.194309	-1.13486	0.256434	0.998657
AP3M2	2597.26	0.191023	0.156236	1.22266	0.22146	0.998657
IBTK	2330.03	-0.0843284	0.164238	-0.513452	0.607635	0.998657
LOC106046699	1906.27	0.0461385	0.191547	0.240873	0.809653	0.998657
ARHGDIB	992.129	0.0730429	0.262011	0.278778	0.780415	0.998657
EP300	2573.45	0.0453109	0.156341	0.289821	0.771953	0.998657
LOC106033057	5707.23	-0.430355	0.290773	-1.48004	0.138863	0.998657
FGL2	566.511	-0.318368	0.274672	-1.15908	0.246422	0.998657
44261	2269.13	-0.346954	0.185963	-1.86571	0.062082	0.998657
MVB12B	1618.54	-0.0949267	0.206651	-0.459359	0.645977	0.998657
VWF	282.003	-0.568986	0.356538	-1.59586	0.110519	0.998657
PARG	1148.8	-0.314749	0.284525	-1.10623	0.268628	0.998657
LOC106031049	1946.29	-0.187811	0.288195	-0.65168	0.514608	0.998657
KLHL12	1265.08	0.0894458	0.152454	0.586706	0.557402	0.998657
MIA3	2562.5	-0.0957427	0.212581	-0.450382	0.652435	0.998657
ERBB2IP	3105.41	-0.262959	0.235314	-1.11748	0.263789	0.998657
TEAD1	3870.45	-0.148893	0.235054	-0.633443	0.526444	0.998657
SLC39A6	2309.37	-0.251242	0.265384	-0.946711	0.343786	0.998657
HNRNPAB	2336.18	-0.0569744	0.167239	-0.340676	0.733347	0.998657
PPP3CA	1744.37	-0.0526277	0.20529	-0.256358	0.797675	0.998657
CD164	1422.69	-0.330081	0.315386	-1.04659	0.295287	0.998657
MYH7B	2.7597	2.86611	1.85295	1.54678	0.121917	0.998657
DNAJC7	1412.94	-0.206791	0.175488	-1.17838	0.238646	0.998657
DNAJC8	2308.51	0.303292	0.215553	1.40704	0.159415	0.998657
ATP8A1	788.5	-0.326519	0.300524	-1.0865	0.277259	0.998657
ATG2B	1980.23	-0.21864	0.212116	-1.03075	0.302656	0.998657
NECAP1	2822.52	0.128384	0.181285	0.708185	0.47883	0.998657
RAP1A	2859.23	-0.109715	0.211741	-0.518154	0.604351	0.998657
SFRP2	1358.32	0.0942262	0.269043	0.350228	0.726168	0.998657
ACAA2	2493.54	0.12502	0.170041	0.735238	0.462194	0.998657
ISCA1	1416.48	-0.0861418	0.172376	-0.499732	0.617264	0.998657
KDM4A	3239.72	-0.164392	0.17549	-0.936761	0.348882	0.998657
NEB	50.8638	-0.701181	0.461709	-1.51866	0.128848	0.998657
SLC23A2	2154.53	0.203813	0.233047	0.874555	0.381816	0.998657
FAM177A1	2501.01	0.0476932	0.153684	0.310333	0.756307	0.998657
ABCA1	2191.7	0.0831849	0.217909	0.381742	0.702653	0.998657
NFS1	1296.9	-0.050648	0.165825	-0.30543	0.760039	0.998657
STT3B	2800.61	-0.236702	0.222609	-1.06331	0.287642	0.998657
PFKL	1299.73	-0.0986711	0.250899	-0.39327	0.69412	0.998657
ATP2B1	1184.11	-0.350752	0.208325	-1.68368	0.0922442	0.998657
SCD	1496.43	-0.451977	0.278051	-1.62552	0.104053	0.998657
LOC106037400	1658.39	0.379059	0.224674	1.68715	0.0915747	0.998657
RNFT2	2027.4	0.0397419	0.205449	0.193439	0.846615	0.998657
ATRN	1863.56	-0.191554	0.1698	-1.12811	0.259273	0.998657
S100G	1.5164	-0.956872	2.63288	-0.363432	0.716282	0.998657
ATP5O	1852.4	0.138605	0.233641	0.593237	0.553022	0.998657
RAPGEF6	2522.04	-0.33587	0.182481	-1.84058	0.0656835	0.998657
VCL	1410.96	-0.37281	0.228057	-1.63472	0.102107	0.998657
SYN2	1550.27	0.0805274	0.361645	0.22267	0.823793	0.998657
LOC106047770	3076.83	-0.309608	0.42081	-0.735743	0.461887	0.998657
LIMCH1	4615.74	-0.406361	0.341592	-1.18961	0.2342	0.998657
LANCL2	2036.73	-0.332961	0.44031	-0.756196	0.449531	0.998657
THY1	118.866	0.306342	0.462413	0.662486	0.50766	0.998657
LOC106048946	2014.6	-0.264316	0.201232	-1.31349	0.189019	0.998657
LDAH	1727.81	-0.187401	0.208426	-0.899125	0.368586	0.998657
SWAP70	892.882	-0.123086	0.307045	-0.400873	0.688514	0.998657
MCM3AP	2181.95	-0.0848005	0.202078	-0.419643	0.674746	0.998657
GARS	1834.56	0.20234	0.194728	1.03909	0.298761	0.998657
NDUFA10	1605.12	0.187619	0.225947	0.830366	0.406332	0.998657
DDA1	1865.65	-0.179997	0.203724	-0.883531	0.37695	0.998657
COPS4	2043.34	0.274719	0.175487	1.56547	0.117474	0.998657
SEC23A	975.521	0.035515	0.175605	0.202244	0.839726	0.998657
HM13	2809.54	0.279515	0.195077	1.43284	0.151903	0.998657
ABHD2	4319.92	-1.0889	0.735791	-1.4799	0.1389	0.998657
RBM22	2452.4	0.25001	0.208456	1.19935	0.230394	0.998657
EFTUD2	1727.1	0.08886	0.176703	0.502879	0.61505	0.998657
GDA	974.815	-0.575554	0.265616	-2.16687	0.0302451	0.998657
PIKFYVE	1881.29	-0.0987731	0.189158	-0.522173	0.60155	0.998657
KIAA1109	1866.44	-0.107726	0.179186	-0.601194	0.547711	0.998657
NDEL1	2061.62	0.402924	0.190492	2.11518	0.0344149	0.998657
RPS6KA3	3046.33	-0.293877	0.186522	-1.57557	0.115126	0.998657
TCTN3	4177.74	0.386673	0.218609	1.76878	0.0769298	0.998657
SART3	1926.86	-0.0864343	0.166107	-0.520353	0.602818	0.998657
HIPK2	2271.9	-0.478597	0.238021	-2.01074	0.0443532	0.998657
SGSM2	3550.25	-0.293305	0.286298	-1.02447	0.305611	0.998657
RBMX	2018.9	0.0383395	0.206144	0.185984	0.852457	0.998657
SDHD	1917.51	0.334556	0.195189	1.71401	0.0865268	0.998657
RPRD1A	2152.12	-0.0832278	0.149777	-0.555678	0.578431	0.998657
UBXN4	2324.12	0.0753887	0.148786	0.506694	0.61237	0.998657
UGP2	1541.68	0.232182	0.185175	1.25385	0.209896	0.998657
ST5	2367.44	0.0382164	0.175202	0.218128	0.82733	0.998657
SVEP1	257.596	0.262937	0.442179	0.59464	0.552084	0.998657
MAN2B2	2694.79	0.0551268	0.196888	0.279991	0.779484	0.998657
AFG3L2	1873.79	-0.0616376	0.16606	-0.371178	0.710505	0.998657
BCAS1	22.8132	-1.74929	0.906901	-1.92886	0.0537477	0.998657
IFRD1	1529.98	-0.38739	0.20266	-1.91153	0.0559368	0.998657
ATP6V0B	1853.94	0.176624	0.196008	0.901105	0.367532	0.998657
THAP1	456.171	0.108713	0.227791	0.477249	0.633185	0.998657
NFATC3	1930.24	-0.0745957	0.204796	-0.364243	0.715676	0.998657
PANK3	1636.07	-0.412781	0.318491	-1.29605	0.194958	0.998657
CAPZA1	1517.7	0.106056	0.203137	0.522088	0.601609	0.998657
CCSER2	2630.71	0.116566	0.216963	0.53726	0.591088	0.998657
TRIO	1468.17	-0.278963	0.170311	-1.63796	0.101429	0.998657
USP24	2252.08	-0.103615	0.156098	-0.663779	0.506832	0.998657
RPS21	1792.92	0.426146	0.314804	1.35368	0.175837	0.998657
LOC106037928	2147.34	-0.250926	0.213532	-1.17512	0.239946	0.998657
LAMB2	1948.19	0.275247	0.258343	1.06543	0.286682	0.998657
STK26	2407.69	-0.186949	0.168673	-1.10835	0.267711	0.998657
LOC106043022	3515.87	0.099905	0.315786	0.316369	0.751723	0.998657
ACTR6	1625.9	0.161221	0.26649	0.604981	0.545192	0.998657
STXBP1	1404.62	0.256258	0.168505	1.52078	0.128316	0.998657
BROX	2070.23	-0.0481679	0.187517	-0.256873	0.797277	0.998657
ITFG3	3150.66	-0.244436	0.252083	-0.969663	0.332214	0.998657
RABGAP1	2399.45	-0.189339	0.250529	-0.755756	0.449795	0.998657
BPTF	1894.76	-0.1838	0.174572	-1.05286	0.292405	0.998657
VPS35	1722.76	-0.181057	0.24274	-0.745888	0.455735	0.998657
DMD	3303.82	-0.398878	0.222746	-1.79073	0.0733359	0.998657
MLH3	2075.04	0.253274	0.254216	0.996296	0.319106	0.998657
RBM39	2095.79	-0.0550833	0.166169	-0.33149	0.740275	0.998657
LOC106049102	2102.59	-0.250215	0.286467	-0.873451	0.382417	0.998657
CLIP1	2270.16	0.139	0.191874	0.724434	0.468799	0.998657
PCSK2	812.044	0.0907214	0.435238	0.208441	0.834885	0.998657
FBXO9	2488.08	0.168611	0.19821	0.850669	0.394953	0.998657
DCTN3	2107.29	0.154239	0.197886	0.779434	0.435724	0.998657
MTDH	2072.26	-0.166731	0.170071	-0.980358	0.326909	0.998657
MED13L	2686.75	-0.571073	0.312885	-1.82519	0.0679729	0.998657
SMG1	1840.19	-0.184685	0.199538	-0.925565	0.354672	0.998657
SEMA3C	600.615	-0.160215	0.538354	-0.297601	0.766008	0.998657
YEATS2	2571.53	-0.326858	0.29632	-1.10306	0.270003	0.998657
ABCC1	2524	-0.386002	0.240647	-1.60402	0.10871	0.998657
PTPN11	2059.17	-0.246501	0.280569	-0.878574	0.379632	0.998657
TMEM63C	3128.59	0.180156	0.181365	0.993331	0.320549	0.998657
PHF3	2328.6	-0.210357	0.174917	-1.20261	0.229128	0.998657
CYFIP2	1245.16	-0.193867	0.190758	-1.0163	0.309488	0.998657
FAT1	1772.67	-0.325417	0.202583	-1.60634	0.1082	0.998657
SLC43A2	2155.69	0.107063	0.2372	0.451362	0.651729	0.998657
TGFBR3	1179.37	-0.390217	0.35995	-1.08409	0.278327	0.998657
TMEM163	2226.37	-0.0741117	0.147161	-0.503609	0.614536	0.998657
LOC106045415	2623.66	-0.204079	0.17713	-1.15214	0.249262	0.998657
PTPRA	1784.97	-0.0903441	0.189714	-0.476213	0.633922	0.998657
FRYL	1735.6	-0.335372	0.18995	-1.76558	0.0774659	0.998657
TSPAN9	1643.16	-0.38154	0.209544	-1.82081	0.0686358	0.998657
TSPAN13	3433.58	-0.432865	0.312911	-1.38335	0.166558	0.998657
PDS5A	2130.4	0.0334857	0.183041	0.182941	0.854845	0.998657
B3GALNT1	3201.05	0.111173	0.243863	0.455884	0.648474	0.998657
SLC38A10	2034.19	-0.221766	0.207602	-1.06823	0.285419	0.998657
ANGPTL2	1188.75	-0.298201	0.167193	-1.78357	0.0744935	0.998657
LOC106029996	2682.78	-0.142981	0.152277	-0.938951	0.347756	0.998657
STARD9	690.759	0.0552615	0.23857	0.231636	0.816821	0.998657
GOLGA7	2155.95	0.197309	0.186144	1.05998	0.289154	0.998657
HDAC3	1509.07	0.0833331	0.186794	0.446122	0.655509	0.998657
PIP5K1C	2373.22	-0.459282	0.246495	-1.86325	0.0624265	0.998657
CLDN11	50.5413	-1.25024	0.807574	-1.54814	0.121589	0.998657
ELOVL5	775.744	-0.191627	0.259728	-0.737798	0.460637	0.998657
KARS	1807.08	0.0942701	0.163857	0.57532	0.565075	0.998657
ARHGEF9	1220.4	-0.110194	0.165751	-0.664817	0.506167	0.998657
ZRANB1	2815.64	-0.240482	0.219208	-1.09705	0.272619	0.998657
LOC106049920	1575.42	0.165941	0.185662	0.89378	0.371439	0.998657
SCARB2	1821.85	0.055429	0.169477	0.327059	0.743623	0.998657
HNRNPD	2593.9	0.265444	0.226447	1.17221	0.241111	0.998657
P4HA1	2171.99	-0.036758	0.176746	-0.207971	0.835252	0.998657
GPATCH8	2947.74	-0.153647	0.19057	-0.806246	0.420101	0.998657
USP48	1959.33	-0.197811	0.156085	-1.26733	0.205036	0.998657
SNU13	2046.6	0.0355193	0.170968	0.207754	0.835421	0.998657
MESDC2	1504.32	-0.21094	0.20009	-1.05423	0.29178	0.998657
YIPF4	1682.36	0.0630426	0.158703	0.397237	0.691193	0.998657
CAMK2D	1335.63	-0.0943302	0.177292	-0.53206	0.594684	0.998657
DCTN2	2029.93	0.139099	0.237101	0.586663	0.55743	0.998657
KSR1	1969.88	-0.204919	0.271507	-0.754744	0.450403	0.998657
GLO1	2003.36	0.215994	0.186665	1.15712	0.247223	0.998657
ARHGEF12	2210.16	-0.192039	0.183484	-1.04663	0.295271	0.998657
RBMS1	1902.82	-0.127758	0.170892	-0.747595	0.454704	0.998657
LOC106037591	1391.46	-0.796838	0.410801	-1.93972	0.0524139	0.998657
UGGT2	4241.53	0.374491	0.243606	1.53728	0.124225	0.998657
NCOA3	4122.75	-0.143836	0.357112	-0.402776	0.687113	0.998657
GXYLT2	1027.61	-0.552406	0.283737	-1.9469	0.0515472	0.998657
SNX1	2270.75	0.315437	0.182673	1.72678	0.0842066	0.998657
YTHDC1	2253.91	-0.077467	0.148887	-0.520306	0.602851	0.998657
GMPS	1887.39	-0.126373	0.183565	-0.688438	0.491177	0.998657
PRPF19	1892.65	0.270563	0.168276	1.60786	0.107867	0.998657
BRE	2371.65	0.221771	0.198747	1.11585	0.264488	0.998657
ZNF706	2473.92	-0.354825	0.258701	-1.37157	0.170198	0.998657
UBE2D2	1705.92	0.168641	0.161582	1.04369	0.29663	0.998657
UBE2R2	2046.96	-0.0516633	0.156289	-0.330562	0.740975	0.998657
TNFAIP1	2043.21	-0.0482027	0.244491	-0.197155	0.843706	0.998657
SLC17A6	147.696	-1.38759	1.0482	-1.32378	0.185576	0.998657
SERINC5	2512.4	-0.547117	0.317716	-1.72203	0.0850633	0.998657
DHX30	2063.83	-0.11143	0.172695	-0.645242	0.518771	0.998657
CSNK1D	2110.94	-0.217577	0.163013	-1.33472	0.181969	0.998657
WDR26	1617.49	-0.172467	0.176802	-0.975482	0.329321	0.998657
ACTR3	1684.55	-0.046804	0.164445	-0.284618	0.775937	0.998657
STX12	1791.61	0.206954	0.191321	1.08171	0.279381	0.998657
RTF1	1798.79	-0.15423	0.211211	-0.730217	0.465258	0.998657
DHX38	2381.54	0.0883007	0.149255	0.591609	0.554112	0.998657
LOC106042760	2128.6	-0.142693	0.168225	-0.848228	0.396311	0.998657
DDX27	1575.24	0.218573	0.19853	1.10096	0.270916	0.998657
HMG20A	1756.46	-0.112315	0.206082	-0.545001	0.585753	0.998657
SOD2	1740.28	0.282042	0.21699	1.29979	0.193671	0.998657
SGCB	1268.3	-0.0699791	0.172017	-0.406814	0.684145	0.998657
ERLIN1	1202.26	-0.130957	0.237727	-0.55087	0.581723	0.998657
CHD2	1853.75	-0.161418	0.202617	-0.796665	0.425646	0.998657
NR2F2	1207.89	0.378847	0.246192	1.53883	0.123846	0.998657
PPP1R7	1697.7	0.18496	0.173016	1.06903	0.285054	0.998657
TNRC6A	1928.68	-0.0493111	0.181747	-0.271317	0.786147	0.998657
FAM32A	2214.2	0.134665	0.297118	0.453237	0.650378	0.998657
MGAT4B	2300.63	0.519319	0.286534	1.81242	0.0699216	0.998657
PDPK1	1830.2	-0.114598	0.171592	-0.667851	0.504229	0.998657
NRXN1	1785.13	-0.161595	0.259492	-0.622736	0.533458	0.998657
LOC106039264	2260.61	-0.0293752	0.154514	-0.190113	0.849221	0.998657
ACAP2	2413.37	0.0404695	0.145991	0.277206	0.781622	0.998657
SBDS	1818.37	-0.105161	0.200835	-0.523616	0.600546	0.998657
ERGIC1	2719.92	-0.0971622	0.210795	-0.460933	0.644847	0.998657
ITPK1	1016.68	-0.328214	0.233201	-1.40743	0.1593	0.998657
TAOK1	1461.01	-0.40713	0.282292	-1.44223	0.149237	0.998657
CLK1	2375.98	0.203843	0.217839	0.935752	0.349401	0.998657
INTS8	2184.85	-0.0948876	0.169571	-0.559575	0.575769	0.998657
AKAP13	1736.96	-0.483978	0.399769	-1.21064	0.226032	0.998657
LOC106031212	2141.67	-0.117769	0.221923	-0.530676	0.595644	0.998657
SCAMP1	1723.3	-0.0811681	0.274768	-0.295406	0.767684	0.998657
PLA2G15	2438.58	-0.454987	0.398527	-1.14167	0.253591	0.998657
LMO7	581.897	-0.645611	0.429155	-1.50438	0.132484	0.998657
LOC106044052	2989.02	0.298363	0.258948	1.15221	0.249234	0.998657
SEC61A2	3101.43	-0.317622	0.324852	-0.977743	0.328201	0.998657
LY75	1463.55	-0.122637	0.229369	-0.53467	0.592878	0.998657
LOC106033853	2175.02	0.143642	0.206362	0.696066	0.486388	0.998657
SULF2	2201.7	0.203736	0.298168	0.683291	0.494423	0.998657
RLIM	1770.79	-0.0520636	0.160815	-0.323749	0.746128	0.998657
IL4I1	27.7579	0.515296	0.935605	0.550762	0.581797	0.998657
ARHGEF11	1599.18	0.0951658	0.166436	0.571786	0.567467	0.998657
PDHA1	1215.72	-0.0375062	0.169361	-0.221457	0.824737	0.998657
CLPX	2570.31	-0.0773433	0.208446	-0.371047	0.710602	0.998657
XPNPEP1	1806.37	0.22965	0.190692	1.2043	0.228474	0.998657
RSF1	2804.46	-0.155805	0.244251	-0.637889	0.523546	0.998657
TMPO	2109.28	0.11856	0.177867	0.666565	0.50505	0.998657
RALGAPA1	2045.4	-0.185646	0.211233	-0.878869	0.379472	0.998657
LOC106037932	2636.17	-0.287529	0.218202	-1.31772	0.187597	0.998657
CLUH	1986.76	0.0346129	0.151104	0.229067	0.818817	0.998657
SSRP1	1670.19	0.0479784	0.211919	0.2264	0.82089	0.998657
VTN	139.095	0.508723	0.472489	1.07669	0.28162	0.998657
G3BP2	896.177	-0.247226	0.211141	-1.1709	0.241638	0.998657
GALC	2059.2	-0.148863	0.215439	-0.690979	0.489579	0.998657
ALDH7A1	2697.18	0.0767986	0.164426	0.46707	0.64045	0.998657
TXN2	2581.15	0.33568	0.213266	1.57399	0.115489	0.998657
SENP6	2122.31	-0.0693943	0.170218	-0.407679	0.683509	0.998657
FAM214A	2692.14	0.0546975	0.169669	0.322377	0.747167	0.998657
PTPN13	1966.04	-0.363771	0.272332	-1.33576	0.181628	0.998657
RAB11FIP4	2057.92	-0.180353	0.249849	-0.721849	0.470387	0.998657
ESR1	4729.83	0.0605556	0.237689	0.254769	0.798902	0.998657
LOC106045701	2532.05	0.308709	0.248428	1.24265	0.213996	0.998657
44262	2114.44	-0.136048	0.311632	-0.436565	0.662427	0.998657
CPSF6	2080.18	-0.303422	0.191041	-1.58825	0.112229	0.998657
SASH1	1753.45	-0.48147	0.41448	-1.16162	0.245389	0.998657
LOC106042429	2196.54	0.162294	0.202151	0.802836	0.422069	0.998657
OSBPL2	1900.08	-0.0926204	0.237811	-0.38947	0.696929	0.998657
NUB1	1675.18	0.0293756	0.172981	0.16982	0.865151	0.998657
TMEM87A	1975.84	-0.0721838	0.178944	-0.403388	0.686663	0.998657
PCNT	2140.15	-0.151626	0.194522	-0.779481	0.435697	0.998657
ATP5J	1455.56	0.247521	0.235805	1.04968	0.293863	0.998657
TPPP3	942.894	0.333334	0.323624	1.03	0.303009	0.998657
USP34	1679.44	-0.222313	0.161558	-1.37606	0.168802	0.998657
FEM1C	2495.42	-0.629109	0.321187	-1.9587	0.0501477	0.998657
PLCXD3	2689.19	-0.144115	0.301596	-0.47784	0.632764	0.998657
DDRGK1	2342.17	-0.0565148	0.149436	-0.378188	0.705291	0.998657
KIAA0232	1821.03	0.0379171	0.151711	0.24993	0.802642	0.998657
TRIM23	1048.89	-0.193159	0.202473	-0.954002	0.340083	0.998657
RAB3C	2477.45	-0.830046	0.505178	-1.64308	0.100367	0.998657
MFN2	1894.39	-0.142033	0.214013	-0.663667	0.506903	0.998657
RALGAPB	2099.86	-0.147616	0.180193	-0.81921	0.412667	0.998657
IPO9	1939.4	-0.103722	0.152616	-0.679624	0.496742	0.998657
SLC31A1	2436.73	-0.48848	0.276538	-1.76641	0.0773268	0.998657
FNBP1L	2378.94	-0.277106	0.198422	-1.39655	0.162548	0.998657
KIAA0319	2862.51	-0.17996	0.188282	-0.955802	0.339172	0.998657
ITPR1	2621.79	0.0910186	0.234003	0.388964	0.697303	0.998657
FBXO45	2002.8	0.0431583	0.167127	0.258237	0.796224	0.998657
GPC1	1581.68	0.0711154	0.246359	0.288666	0.772837	0.998657
RNF213	1097.62	-0.528592	0.250184	-2.11281	0.0346169	0.998657
SNX4	2017.94	0.0971007	0.146377	0.663361	0.507099	0.998657
CNOT6	2095.01	-0.0757408	0.232102	-0.326325	0.744178	0.998657
DEGS1	3148.16	-0.656098	0.447893	-1.46486	0.14296	0.998657
ANKS1A	1242.49	-0.259281	0.223611	-1.15952	0.246245	0.998657
CTCF	2234.86	0.0634707	0.158834	0.399605	0.689448	0.998657
QDPR	1770.15	-0.130909	0.17309	-0.756306	0.449466	0.998657
NUP50	1100.43	-0.0629965	0.186551	-0.337691	0.735596	0.998657
PPP2R5C	2159.2	-0.201365	0.150408	-1.33879	0.180638	0.998657
UBE2N	1765.22	0.162691	0.196644	0.827339	0.408045	0.998657
VPS13D	2158.31	0.138238	0.20355	0.679134	0.497053	0.998657
YPEL2	2182.54	-0.226894	0.25063	-0.905295	0.365309	0.998657
NARF	1136.17	-0.114138	0.252752	-0.451579	0.651572	0.998657
44447	1313.74	-0.491291	0.303365	-1.61947	0.105346	0.998657
MAP7D3	2575.49	-0.153952	0.197296	-0.780312	0.435207	0.998657
MAP1LC3A	1653.54	0.181499	0.170116	1.06691	0.28601	0.998657
NFAT5	2317.48	-0.363917	0.290317	-1.25352	0.210017	0.998657
NUCB2	4331.85	-0.36632	0.314143	-1.16609	0.243577	0.998657
CLNS1A	1692.17	0.197596	0.19773	0.999325	0.317637	0.998657
ZMIZ1	2811.51	-0.256187	0.238049	-1.07619	0.281841	0.998657
PHB2	1981.35	0.225127	0.173911	1.2945	0.195494	0.998657
ARCN1	2130.82	-0.144764	0.253472	-0.571126	0.567914	0.998657
GOLPH3	1987.88	-0.075522	0.159168	-0.474481	0.635157	0.998657
RANBP9	1888.59	-0.179691	0.247939	-0.724737	0.468613	0.998657
LOC106041022	9.69483	-0.196349	0.839323	-0.233937	0.815034	0.998657
SESN1	1781.26	0.105409	0.324826	0.324511	0.745551	0.998657
LOC106032777	2963.84	0.117285	0.178962	0.655365	0.512233	0.998657
LOC106038471	3720.31	-0.48564	0.288472	-1.68349	0.0922796	0.998657
LOC106034080	2636.32	0.0803855	0.198697	0.404562	0.685799	0.998657
ANTXR2	1018.89	-0.0556342	0.222326	-0.250237	0.802404	0.998657
TMEM263	1468.74	0.107996	0.165695	0.651781	0.514543	0.998657
SIK1	1586.73	0.0680897	0.357151	0.190647	0.848802	0.998657
IMPAD1	2473.74	-0.0895309	0.168331	-0.531874	0.594814	0.998657
GPS1	1812.32	0.0557741	0.18562	0.300474	0.763816	0.998657
CPLX1	78.8266	-0.578393	0.479539	-1.20615	0.227761	0.998657
MMP15	1526.75	0.112028	0.236065	0.474565	0.635097	0.998657
SPECC1L	1856.63	-0.515361	0.48214	-1.0689	0.285114	0.998657
TBC1D14	2340.5	-0.191539	0.155553	-1.23134	0.218196	0.998657
LOC106038552	1996.45	-0.10727	0.169073	-0.634458	0.525782	0.998657
RILPL1	1254.34	-0.0677175	0.200606	-0.337565	0.735691	0.998657
ANKRD46	2052.59	-0.146196	0.163138	-0.896147	0.370174	0.998657
DAG1	1794.04	-0.064782	0.178316	-0.363299	0.716382	0.998657
CHD9	2280	-0.177431	0.180304	-0.984067	0.325082	0.998657
ATXN1L	2310.12	-0.181912	0.203268	-0.894939	0.37082	0.998657
LOC106048083	1102.88	-1.2133	0.821453	-1.47701	0.139672	0.998657
BTBD3	2723.18	-0.150929	0.187263	-0.805972	0.420259	0.998657
SMIM13	2078.25	0.109555	0.22148	0.49465	0.620847	0.998657
CHMP4B	1983.65	0.0954162	0.17139	0.55672	0.577719	0.998657
PPP1R13B	1278.06	0.067702	0.218534	0.3098	0.756713	0.998657
ANO6	1833.66	-0.242433	0.289517	-0.837368	0.402386	0.998657
MTPN	2222.21	-0.383575	0.288755	-1.32838	0.184054	0.998657
ANKRD12	1404.87	0.0523217	0.225745	0.231774	0.816714	0.998657
LOC106049890	1946.68	-0.164254	0.232667	-0.70596	0.480213	0.998657
NDFIP2	1574.66	-0.1271	0.170108	-0.747175	0.454958	0.998657
TYK2	1837.12	0.0955389	0.195994	0.487458	0.625934	0.998657
PBRM1	1601.09	-0.0764614	0.18117	-0.422043	0.672993	0.998657
RPS6KL1	1675.58	0.168635	0.276311	0.610307	0.541658	0.998657
ANO1	279.022	-0.211908	0.303945	-0.697191	0.485683	0.998657
KIAA0430	2191.45	-0.161201	0.182971	-0.881021	0.378307	0.998657
RALBP1	1347.15	0.122355	0.174721	0.700287	0.483748	0.998657
BZW2	3272.71	-0.0651395	0.268452	-0.242649	0.808278	0.998657
COPG2	1802.17	0.234738	0.186322	1.25985	0.207723	0.998657
LOC106043511	2239.3	0.558553	0.259987	2.14839	0.0316826	0.998657
CLINT1	1664.99	-0.0857329	0.174492	-0.49133	0.623193	0.998657
RBM46	2.01538	-0.983772	2.05395	-0.478966	0.631963	0.998657
WHSC1L1	1624.44	-0.331111	0.237548	-1.39387	0.163356	0.998657
CPEB4	2363.7	-0.158721	0.159898	-0.992639	0.320886	0.998657
TTC37	2703.4	-0.0421102	0.169364	-0.248637	0.803642	0.998657
TMX4	4069.71	-0.381478	0.188409	-2.02473	0.0428955	0.998657
PSME4	2535.07	-0.0432527	0.249879	-0.173094	0.862577	0.998657
LOC106043356	2677.7	0.232581	0.200063	1.16254	0.245017	0.998657
LOC106031249	1980.18	0.0671785	0.181099	0.37095	0.710675	0.998657
ACACA	1812.88	-0.59388	0.294954	-2.01347	0.0440652	0.998657
MTFR1L	1155.77	0.0797672	0.202045	0.3948	0.692991	0.998657
U2SURP	2227.05	0.0822891	0.19032	0.432372	0.665471	0.998657
ARIH1	1626.89	0.105283	0.166304	0.633076	0.526684	0.998657
EDEM1	1161.61	-0.197807	0.184916	-1.06971	0.284749	0.998657
LOC106029471	1751.25	0.0620399	0.157893	0.392923	0.694376	0.998657
SETD2	1786.83	-0.100938	0.165963	-0.608195	0.543058	0.998657
SRSF5	2093.07	-0.0601146	0.268061	-0.224257	0.822557	0.998657
PROS1	2753.69	-0.0433054	0.169498	-0.255492	0.798343	0.998657
WIPI2	2532.58	0.229522	0.176708	1.29888	0.193985	0.998657
TFG	2179.8	0.250705	0.170847	1.46742	0.142262	0.998657
LOC106044238	529.498	-0.420731	0.308753	-1.36268	0.172983	0.998657
SIK3	2373.15	-0.077177	0.196401	-0.392957	0.694351	0.998657
SRPK1	1678.26	-0.212113	0.17934	-1.18274	0.236911	0.998657
TEX2	2071.25	-0.268617	0.204495	-1.31356	0.188994	0.998657
PALLD	1802.16	0.120385	0.184711	0.651747	0.514565	0.998657
SLC11A2	1719.72	-0.0625433	0.220175	-0.284061	0.776363	0.998657
PLEKHM2	1133.43	0.113266	0.171734	0.659543	0.509547	0.998657
PNN	2061.59	0.119079	0.212159	0.561272	0.574612	0.998657
RGS2	4203.46	0.549942	0.332579	1.65357	0.0982157	0.998657
SPG7	1871.8	0.145024	0.147315	0.984451	0.324894	0.998657
COPS8	1587.14	-0.139782	0.191236	-0.730938	0.464817	0.998657
DLAT	1342.69	-0.13624	0.162509	-0.838354	0.401832	0.998657
CFL2	823.589	-0.0971184	0.211561	-0.459056	0.646194	0.998657
USP4	1847.65	-0.0993288	0.171452	-0.579337	0.562361	0.998657
TUSC3	4111.05	0.136384	0.216029	0.631324	0.527828	0.998657
TNR	3277.83	-0.157429	0.394106	-0.39946	0.689555	0.998657
CLIP2	2072.41	-0.306393	0.333525	-0.918648	0.35828	0.998657
NIPBL	2014.06	-0.188464	0.177665	-1.06078	0.288789	0.998657
PENK	1080.85	-2.10689	1.15913	-1.81765	0.0691172	0.998657
ZMYND11	3459.37	-0.162792	0.190528	-0.854428	0.392868	0.998657
AHSA1	1432.21	0.0764948	0.20081	0.380931	0.703254	0.998657
AVPR1B	7223.71	-0.637627	0.287891	-2.21482	0.0267723	0.998657
POM121	1498.23	-0.143611	0.193783	-0.741094	0.458636	0.998657
COG2	708.798	0.0650184	0.177625	0.366043	0.714333	0.998657
RBSN	1481.28	-0.243084	0.169496	-1.43416	0.151527	0.998657
B4GALNT4	1881.86	-0.159913	0.203427	-0.786097	0.431811	0.998657
ABCA5	1803.33	-0.0501363	0.258404	-0.194023	0.846158	0.998657
CALCOCO2	1487.25	0.248049	0.20074	1.23567	0.21658	0.998657
NOVA1	1282.2	0.26425	0.180174	1.46664	0.142475	0.998657
HDAC2	1662.15	0.150294	0.170167	0.883215	0.37712	0.998657
LOC106029456	113.862	-0.985248	0.603139	-1.63354	0.102356	0.998657
SIN3B	1484.48	-0.184784	0.295486	-0.625356	0.531738	0.998657
RCOR1	2259.56	-0.254935	0.232933	-1.09446	0.273755	0.998657
TMEM255A	2283.91	-0.166345	0.301614	-0.551518	0.581279	0.998657
TANC1	1852.68	0.0350207	0.181339	0.193123	0.846863	0.998657
FAM46A	5204.38	-0.158279	0.295029	-0.536485	0.591624	0.998657
RANBP3	1758.21	0.0759038	0.182259	0.416462	0.677072	0.998657
EXOC7	1976.31	0.293866	0.235133	1.24979	0.211377	0.998657
HGS	1527.16	0.124333	0.176385	0.704898	0.480874	0.998657
ZFAND6	1665.47	0.236939	0.216344	1.0952	0.27343	0.998657
ZDHHC9	1624.04	0.191898	0.180347	1.06405	0.287306	0.998657
NRD1	1827.79	-0.11744	0.159218	-0.737606	0.460754	0.998657
BNIP3L	2221.82	-0.191615	0.182146	-1.05198	0.292807	0.998657
NID1	803.48	-0.345577	0.303796	-1.13753	0.255318	0.998657
MTF2	1923.68	0.06548	0.193677	0.338089	0.735296	0.998657
KIFAP3	1347.67	0.198297	0.189048	1.04892	0.294214	0.998657
JADE2	2221.99	-0.154275	0.306721	-0.502979	0.614979	0.998657
STK40	3300.97	-0.270703	0.239359	-1.13095	0.258076	0.998657
LOC106047686	9.95858	0.340835	0.84299	0.404316	0.68598	0.998657
PACSIN2	1847.22	-0.165296	0.166612	-0.992101	0.321148	0.998657
RNF20	1328.94	-0.206294	0.258726	-0.797346	0.42525	0.998657
FOXJ2	1878.49	-0.0894756	0.196419	-0.455535	0.648724	0.998657
ZFP91	2155.18	-0.0889953	0.199394	-0.446329	0.655359	0.998657
MTSS1	1654.85	-0.174154	0.148792	-1.17045	0.24182	0.998657
SCIN	1433.18	-0.128149	0.305288	-0.419765	0.674657	0.998657
CAMSAP1	2872.94	-0.284965	0.272812	-1.04454	0.296233	0.998657
LOC106032484	2393.85	-0.07804	0.155664	-0.501336	0.616135	0.998657
SRSF11	2252.26	0.203907	0.234393	0.869937	0.384335	0.998657
TXNRD3	2274.19	-0.626788	0.337693	-1.85609	0.0634411	0.998657
IARS	1586.2	-0.109619	0.171665	-0.63856	0.52311	0.998657
TBC1D13	1644.46	-0.273889	0.228719	-1.19749	0.231117	0.998657
BACE1	1922.99	-0.0652368	0.206454	-0.315987	0.752012	0.998657
LOC106029992	489.11	-0.678899	0.401847	-1.68945	0.0911334	0.998657
CRMP1	1327.85	0.249526	0.211944	1.17732	0.239069	0.998657
GNA12	1261.29	-0.196721	0.16647	-1.18172	0.237319	0.998657
LAMA2	1743.72	0.140803	0.277095	0.508138	0.611356	0.998657
SERPINH1	1471.49	0.189987	0.201423	0.943226	0.345565	0.998657
CD2AP	2515.92	0.231425	0.183061	1.2642	0.206159	0.998657
LOC106041175	1759.52	-0.256836	0.160663	-1.5986	0.109909	0.998657
LOC106046120	1584.74	0.128366	0.184834	0.694491	0.487374	0.998657
SECISBP2L	1115.84	-0.189852	0.218957	-0.867073	0.385902	0.998657
PRCC	1891.75	0.292702	0.16752	1.74727	0.0805902	0.998657
FNBP4	3038.61	0.268174	0.210179	1.27593	0.20198	0.998657
ADAM10	1961.09	-0.0260553	0.154998	-0.1681	0.866505	0.998657
UHMK1	1575.11	-0.0374737	0.189574	-0.197674	0.8433	0.998657
PCCB	2266.79	0.122361	0.149329	0.819402	0.412557	0.998657
ZNF609	1296.92	-0.156699	0.251081	-0.624096	0.532564	0.998657
DNTTIP2	1921.31	-0.16893	0.169016	-0.999489	0.317558	0.998657
RBM12	2052.63	-0.240045	0.213889	-1.12228	0.261741	0.998657
MYO1C	2119.05	-0.636166	0.334689	-1.90077	0.0573326	0.998657
CACNA1C	1730.38	-0.2231	0.201357	-1.10798	0.26787	0.998657
STRAP	1499.92	0.130363	0.168867	0.771987	0.440122	0.998657
TP53BP1	2074.41	-0.0624361	0.181954	-0.343141	0.731492	0.998657
RNF141	1868.5	-0.1612	0.185022	-0.871247	0.383619	0.998657
SUB1	1802.02	-0.134338	0.153517	-0.87507	0.381536	0.998657
SYBU	2179.08	0.166471	0.316322	0.52627	0.598701	0.998657
SYNRG	2445.77	-0.212522	0.204154	-1.04099	0.297881	0.998657
NNT	2351.12	-0.205977	0.241532	-0.852792	0.393775	0.998657
LOC106045553	1703	0.0779207	0.200284	0.389051	0.697238	0.998657
TNKS2	1480.03	-0.324628	0.257056	-1.26287	0.206637	0.998657
PPA1	1609.1	0.287549	0.180236	1.5954	0.110622	0.998657
PHYHIPL	816.236	0.219281	0.209631	1.04603	0.295546	0.998657
NAA15	1272.46	-0.148704	0.201573	-0.737716	0.460687	0.998657
BTBD9	1433.01	-0.408048	0.359448	-1.13521	0.256289	0.998657
ERCC6L2	1515.32	-0.105669	0.257744	-0.409976	0.681824	0.998657
HIPK1	2090.67	-0.251285	0.249523	-1.00706	0.313905	0.998657
LOC106044792	1.79078	-2.08545	2.43743	-0.855591	0.392224	0.998657
LOC106038574	1654.69	0.0301471	0.15595	0.193312	0.846714	0.998657
CPSF3L	1111.88	0.080324	0.170564	0.470931	0.63769	0.998657
NDUFA4	1035.06	0.0854212	0.188963	0.452053	0.65123	0.998657
ZBTB37	2631.54	-0.270656	0.191946	-1.41006	0.158521	0.998657
ARNT	1710.46	-0.152325	0.158637	-0.960213	0.336948	0.998657
LOC106045190	327.459	-0.439184	0.421005	-1.04318	0.296866	0.998657
YIPF3	2535.85	0.240362	0.145292	1.65434	0.0980584	0.998657
CRELD2	2854.11	-0.185287	0.274333	-0.67541	0.499415	0.998657
DCTN4	1417.63	0.15885	0.186178	0.853215	0.39354	0.998657
CIT	1051.31	0.118469	0.317071	0.373636	0.708675	0.998657
CAND2	503.081	-0.206513	0.204767	-1.00853	0.313201	0.998657
LOC106039791	1844.76	0.11272	0.241628	0.466501	0.640857	0.998657
AASS	2883.53	0.356453	0.313814	1.13587	0.25601	0.998657
TMX1	1317.28	0.0631455	0.238169	0.265129	0.79091	0.998657
CTNNA2	1474.55	-0.444904	0.215543	-2.06411	0.0390072	0.998657
ZFR	1835.87	-0.267626	0.204118	-1.31113	0.189813	0.998657
LMNA	1057.44	-0.30445	0.228408	-1.33292	0.182558	0.998657
LSM14A	1731.34	0.0331038	0.151206	0.218931	0.826704	0.998657
XRCC6	1434	0.22429	0.168576	1.3305	0.183354	0.998657
MCF2L	761.101	-0.53049	0.287326	-1.8463	0.0648489	0.998657
TRRAP	1372.82	-0.0460269	0.151947	-0.302915	0.761955	0.998657
AZIN1	1687.06	-0.0604019	0.177484	-0.340323	0.733613	0.998657
GTSF1	0.635765	2.81842	3.97582	0.708891	0.478392	0.998657
GLB1	1858.31	-0.134133	0.201573	-0.66543	0.505776	0.998657
RAB4A	2010.17	-0.0544426	0.242705	-0.224316	0.822511	0.998657
PI16	160.914	-0.265236	0.301966	-0.878365	0.379746	0.998657
TTL	2148.98	0.0518576	0.199544	0.25988	0.794956	0.998657
LASP1	1547.07	-0.238722	0.318456	-0.749623	0.453482	0.998657
NEXN	1577.61	0.0890595	0.26197	0.339961	0.733886	0.998657
[truncated: 16,085 more rows]

## Sheet: Table S2-testis
Table S2: The differentially expressed genes in testis between NEGG and AEGG
Gene_id	baseMean	log2FoldChange	lfcSE	stat	pvalue	padj
HSF2BP	1371.57	-2.09358	0.168019	-12.4603	1.22834e-35	2.31371e-31
FYTTD1	7550.12	-1.50292	0.132626	-11.332	9.10661e-30	8.57661e-26
DNAAF1	1765.21	-2.08237	0.192501	-10.8175	2.84498e-27	1.78627e-23
RSPH1	1161.63	-2.63371	0.246763	-10.673	1.36139e-26	6.41079e-23
FBXO43	188.793	-3.51064	0.346885	-10.1205	4.48226e-24	1.68856e-20
CENPC	1355.09	-2.41603	0.249192	-9.69545	3.15251e-22	9.89677e-19
RFK	320.571	-2.55592	0.264704	-9.65577	4.64676e-22	1.25038e-18
MYBL1	3364.1	-3.2069	0.339522	-9.44534	3.54262e-21	8.34109e-18
LOC106037323	108.736	-3.15633	0.335762	-9.4005	5.43043e-21	1.13653e-17
CFAP52	1451.8	-1.67717	0.179255	-9.35632	8.25591e-21	1.55508e-17
RFX6	389.762	-3.89426	0.417519	-9.32714	1.08771e-20	1.86256e-17
SPATA22	702.841	-2.97219	0.319843	-9.29264	1.50506e-20	2.36245e-17
CDC45	160.173	-2.38707	0.25961	-9.19482	3.75623e-20	5.44249e-17
RCAN1	4355.13	-2.1215	0.23194	-9.14674	5.86763e-20	7.89448e-17
LOC106043898	661.446	-4.13275	0.453075	-9.12156	7.40486e-20	9.29853e-17
IQCB1	2041.51	-1.71277	0.188017	-9.10964	8.26561e-20	9.73069e-17
KIF4A	1714.58	-2.46105	0.270919	-9.08409	1.04572e-19	1.15866e-16
LOC106048183	251.88	-3.42833	0.381905	-8.97692	2.78442e-19	2.91374e-16
LOC106033817	598.51	-2.87075	0.321351	-8.93337	4.13212e-19	4.09645e-16
LOC106043504	1280.78	-3.18768	0.357215	-8.92369	4.50993e-19	4.24746e-16
CDK3	593.365	-2.86647	0.323883	-8.85035	8.72478e-19	7.82571e-16
LOC106042041	493.273	-3.15796	0.358036	-8.82025	1.14201e-18	9.7777e-16
LOC106036141	778.969	-3.54744	0.402521	-8.81306	1.21771e-18	9.97254e-16
SGOL2	585.315	-3.10667	0.353493	-8.78849	1.51581e-18	1.18966e-15
CDO1	372.711	2.14148	0.247905	8.63829	5.70584e-18	4.29901e-15
NEK2	990.925	-2.06702	0.239484	-8.63116	6.07335e-18	4.39991e-15
LOC106042555	201.294	-2.72623	0.31695	-8.60145	7.8712e-18	5.49118e-15
LOC106047686	6927.44	-2.64327	0.308725	-8.5619	1.11024e-17	7.46877e-15
LOC106034478	168.214	-2.77285	0.324493	-8.54518	1.28339e-17	8.33584e-15
GK	3273.07	-3.81302	0.447529	-8.52016	1.59335e-17	1.00041e-14
PROB1	363.444	-3.57689	0.421342	-8.48927	2.07932e-17	1.26342e-14
LOC106033697	289.297	-2.75435	0.324693	-8.48294	2.1958e-17	1.2925e-14
LOC106036586	802.443	-3.00798	0.355108	-8.4706	2.44133e-17	1.39348e-14
MEIOB	317.411	-2.27232	0.268552	-8.46137	2.64265e-17	1.46403e-14
RBM44	2795.43	-2.45228	0.289948	-8.45765	2.72814e-17	1.4682e-14
LOC106043045	1163.17	-1.50972	0.178666	-8.44994	2.91464e-17	1.52501e-14
LOC106034527	152.96	-2.71076	0.322996	-8.39254	4.75741e-17	2.42191e-14
CCDC122	283.599	-2.14055	0.256662	-8.33993	7.43344e-17	3.6359e-14
LOC106046844	81.2106	-3.83151	0.4595	-8.33843	7.52814e-17	3.6359e-14
LOC106042738	582.152	-2.51003	0.301224	-8.33276	7.89789e-17	3.71912e-14
MND1	958.806	-2.58431	0.310371	-8.32654	8.32376e-17	3.82406e-14
SSTR5	91.9291	3.40935	0.409811	8.31931	8.84743e-17	3.96786e-14
LOC106033954	161.917	-4.1957	0.509554	-8.23405	1.80983e-16	7.92791e-14
HSF5	1226.66	-3.84668	0.471643	-8.15592	3.46533e-16	1.45051e-13
NUF2	836.296	-1.85429	0.227284	-8.15846	3.39324e-16	1.45051e-13
CEP55	368.231	-1.89864	0.233018	-8.14804	3.69855e-16	1.51448e-13
LOC106046469	10767	-1.58152	0.194753	-8.12061	4.63832e-16	1.85888e-13
BUB1B	1557.65	-2.03055	0.250617	-8.10222	5.39641e-16	2.11764e-13
MASTL	938.864	-1.66851	0.205999	-8.09957	5.51539e-16	2.12016e-13
PPP1R26	2511.36	-1.34694	0.166887	-8.07097	6.97394e-16	2.62722e-13
LOC106034716	279.745	-3.23742	0.401335	-8.06663	7.22672e-16	2.66907e-13
CKAP2	1568.62	-2.75505	0.341869	-8.05879	7.70519e-16	2.7384e-13
LOC106032587	556.87	-3.11874	0.386894	-8.06099	7.568e-16	2.7384e-13
SPATA4	546.992	-3.13133	0.390202	-8.0249	1.01611e-15	3.54435e-13
LOC106045142	2005.22	-1.16167	0.146277	-7.94161	1.99568e-15	6.83465e-13
RSPH14	500.391	-2.29895	0.290256	-7.92044	2.36678e-15	7.82118e-13
ARL14	160.747	-3.49333	0.441031	-7.92082	2.35941e-15	7.82118e-13
LOC106040342	339.973	-4.49203	0.567477	-7.9158	2.4567e-15	7.97836e-13
LOC106046480	114.551	-3.08494	0.390281	-7.90441	2.69211e-15	8.59467e-13
SEC61A2	1826.76	-1.77768	0.225154	-7.8954	2.89386e-15	8.93585e-13
MSH5	489.68	-3.45137	0.437125	-7.89561	2.88899e-15	8.93585e-13
PTPN5	830.267	-1.93927	0.245751	-7.89118	2.99331e-15	9.09387e-13
BUB1	1183.86	-2.67062	0.338528	-7.88892	3.04818e-15	9.11356e-13
LOC106040459	210.396	-2.37642	0.301677	-7.87738	3.34314e-15	9.83929e-13
MCM8	769.376	-2.20949	0.281385	-7.85219	4.08831e-15	1.18473e-12
LOC106030032	1252.04	-2.17672	0.277288	-7.85004	4.15891e-15	1.18693e-12
LOC106031443	997.467	-2.03092	0.258814	-7.84703	4.25991e-15	1.19761e-12
CALR3	444.992	-2.55319	0.326015	-7.83152	4.81999e-15	1.33514e-12
LOC106039141	338.713	-3.01187	0.38508	-7.8214	5.22389e-15	1.42605e-12
CFAP74	2006.29	-2.36105	0.302079	-7.81602	5.45209e-15	1.46708e-12
KIF18A	1228.72	-3.23659	0.41445	-7.80936	5.74811e-15	1.52495e-12
CLGN	4763.66	-2.31695	0.296961	-7.80218	6.08447e-15	1.56996e-12
LOC106042150	203.594	-2.28552	0.292916	-7.80267	6.06126e-15	1.56996e-12
NME8	259.764	-4.13194	0.529831	-7.7986	6.25972e-15	1.59335e-12
LOC106035055	134.173	-3.13752	0.403574	-7.77432	7.58508e-15	1.90497e-12
LOC106038205	134.166	-2.86208	0.369606	-7.74358	9.6658e-15	2.39559e-12
LOC106047300	238.985	-2.7196	0.352121	-7.72347	1.13204e-14	2.76924e-12
KITLG	398.001	1.57606	0.204455	7.70862	1.27186e-14	3.07138e-12
PANK3	3586.49	-1.26725	0.164803	-7.68946	1.47758e-14	3.47896e-12
ARHGAP19	1035.46	-3.27899	0.426368	-7.69053	1.46527e-14	3.47896e-12
MTL5	708.329	-3.1533	0.411381	-7.66516	1.78607e-14	4.15339e-12
LOC106049501	351.868	-2.72104	0.355924	-7.645	2.08938e-14	4.79947e-12
NME5	1236.92	-2.14207	0.280425	-7.63866	2.1949e-14	4.98111e-12
TMEM200C	760.906	-1.73419	0.22729	-7.62986	2.3501e-14	5.26981e-12
CCDC67	1249.81	-4.42578	0.580714	-7.62127	2.51198e-14	5.52602e-12
RAD21L1	292.262	-1.99815	0.262201	-7.6207	2.52303e-14	5.52602e-12
LOC106036621	582.309	-3.59989	0.472784	-7.61424	2.65241e-14	5.74263e-12
LZTFL1	6054.79	-1.92426	0.253181	-7.60033	2.95372e-14	6.3223e-12
TNFSF10	517.223	1.61037	0.212047	7.59437	3.093e-14	6.51343e-12
PPP2R3B	678.75	-1.41349	0.186142	-7.59357	3.11217e-14	6.51343e-12
DPT	673.195	1.65233	0.218026	7.57862	3.49244e-14	7.22897e-12
NDC80	1022.74	-2.71826	0.359185	-7.56786	3.79427e-14	7.76835e-12
ATP6V1D	2505.57	-1.14053	0.150801	-7.56314	3.93465e-14	7.96914e-12
LOC106038861	313.422	-2.25153	0.297946	-7.55683	4.13008e-14	8.27597e-12
EXO1	187.201	-3.09827	0.410315	-7.55095	4.32092e-14	8.56724e-12
INCENP	1921.7	-2.05	0.271559	-7.54901	4.3858e-14	8.60471e-12
CENPI	949.84	-3.06142	0.405611	-7.54767	4.43118e-14	8.60471e-12
DCT	481.22	-2.57339	0.34141	-7.53754	4.78927e-14	9.20517e-12
SYNE1	4847.6	2.27496	0.301897	7.53556	4.86239e-14	9.25131e-12
KIF24	1468.01	-2.11677	0.281346	-7.52373	5.32347e-14	1.00273e-11
INTS12	808.104	-1.7102	0.229011	-7.46779	8.15535e-14	1.52093e-11
CALB1	1318.6	2.0132	0.26982	7.46126	8.56998e-14	1.58259e-11
LOC106048817	124.007	-2.23978	0.300547	-7.45235	9.16942e-14	1.67685e-11
KIF15	1351.66	-2.07306	0.278746	-7.43707	1.02939e-13	1.86439e-11
LOC106043480	548.588	1.60952	0.216711	7.427	1.11089e-13	1.99265e-11
LOC106046681	322.946	-2.48544	0.334705	-7.42576	1.12137e-13	1.99265e-11
LOC106033978	300.837	-3.79218	0.511753	-7.41018	1.26129e-13	2.22034e-11
HORMAD1	2361.05	-2.2076	0.298408	-7.39791	1.38345e-13	2.41283e-11
ERICH6B	200.641	-4.59454	0.62189	-7.38803	1.49018e-13	2.57513e-11
LOC106033281	520.042	-2.54283	0.344917	-7.3723	1.67712e-13	2.87184e-11
LOC106044169	149.513	-3.42444	0.464622	-7.37039	1.70135e-13	2.88708e-11
LRRC52	1415.32	-3.47534	0.471919	-7.36428	1.78104e-13	2.94278e-11
KIF18B	2059.76	-3.85095	0.522898	-7.36463	1.77645e-13	2.94278e-11
LOC106037210	103.175	-2.30102	0.312425	-7.36503	1.77111e-13	2.94278e-11
SKA1	415.155	-2.01787	0.274984	-7.33812	2.16617e-13	3.548e-11
KNSTRN	1005.75	-1.60313	0.218828	-7.326	2.37118e-13	3.8503e-11
LOC106038366	217.521	-2.6564	0.36307	-7.31649	2.54533e-13	4.09777e-11
LOC106037216	716.134	-3.50463	0.479238	-7.31292	2.61406e-13	4.17275e-11
LOC106032167	141.904	-3.722	0.509197	-7.30954	2.68056e-13	4.24294e-11
AK9	1149.53	-2.65006	0.362759	-7.30528	2.7669e-13	4.34312e-11
MRPL55	1679.93	-1.71427	0.234751	-7.30251	2.8245e-13	4.36084e-11
TEKT2	1269.8	-3.01402	0.412724	-7.30275	2.81944e-13	4.36084e-11
LOC106045796	172.621	-2.36749	0.324264	-7.30111	2.85408e-13	4.37068e-11
LOC106035449	645.798	-1.93773	0.265749	-7.29159	3.06328e-13	4.65322e-11
LOC106031458	1015.58	-1.54544	0.212468	-7.27373	3.49698e-13	5.26952e-11
LOC106042349	231.692	-3.33576	0.45869	-7.27236	3.53259e-13	5.28094e-11
RNF186	629.428	-1.96509	0.270687	-7.25965	3.88095e-13	5.75603e-11
TMEM128	2268.03	-1.41838	0.19546	-7.25664	3.96817e-13	5.83941e-11
FAM117B	1084.62	-1.39652	0.192751	-7.2452	4.31796e-13	6.3049e-11
LOC106037285	464.602	-2.17351	0.300216	-7.23981	4.49319e-13	6.51028e-11
CDC20	1086.65	-3.22699	0.445973	-7.23584	4.62665e-13	6.65248e-11
DCK	664.873	-2.03252	0.281094	-7.23075	4.80326e-13	6.85411e-11
LOC106037168	47.0461	-3.86269	0.534599	-7.22539	4.99662e-13	7.07641e-11
LOC106038909	126.713	-3.13036	0.433935	-7.21388	5.43795e-13	7.64397e-11
LOC106042690	51.6292	-4.80297	0.666377	-7.20758	5.69555e-13	7.94677e-11
LOC106036088	128.124	-3.26266	0.453056	-7.20145	5.95768e-13	8.25138e-11
LOC106046033	254.299	-2.83092	0.39325	-7.19877	6.07589e-13	8.35368e-11
CCDC27	1860.22	-3.39717	0.47209	-7.19603	6.19922e-13	8.46149e-11
LOC106031223	348.695	-4.56482	0.63453	-7.19402	6.29114e-13	8.52517e-11
MKI67	2536.73	-2.12983	0.296133	-7.19214	6.37846e-13	8.58176e-11
LOC106032193	738.465	-2.69239	0.375379	-7.17246	7.36596e-13	9.84009e-11
POLN	476.066	-1.75054	0.244447	-7.16122	7.99649e-13	1.0533e-10
LOC106039400	347.31	-4.01568	0.560722	-7.16162	7.97295e-13	1.0533e-10
CHN2	720.255	1.3401	0.187226	7.15765	8.2074e-13	1.05863e-10
EFCAB1	414.976	-2.36011	0.329775	-7.15674	8.26179e-13	1.05863e-10
LOC106031310	341.027	-1.75841	0.245622	-7.159	8.12668e-13	1.05863e-10
LOC106046263	197.912	-2.50008	0.349289	-7.15761	8.20954e-13	1.05863e-10
LRIT1	153.594	-2.65212	0.370639	-7.15553	8.33528e-13	1.06083e-10
DBF4	1488.55	-1.9906	0.278372	-7.15087	8.62267e-13	1.08433e-10
AURKA	972.661	-3.24748	0.45415	-7.15068	8.63503e-13	1.08433e-10
THAP1	5673.3	-2.12342	0.297673	-7.1334	9.79209e-13	1.22148e-10
LOC106036673	183.746	-2.85764	0.400947	-7.12723	1.02408e-12	1.26905e-10
SYCP2	1936.73	-1.31987	0.185596	-7.11153	1.14764e-12	1.4037e-10
LOC106030416	120.93	-3.18492	0.447814	-7.11216	1.14242e-12	1.4037e-10
CEP57L1	674.598	-3.36063	0.472729	-7.109	1.16884e-12	1.4204e-10
WDR78	1077.89	-2.71069	0.381689	-7.10182	1.23122e-12	1.48662e-10
GSG2	361.221	-2.85517	0.402285	-7.09737	1.27149e-12	1.52547e-10
RGSL1	368.002	-4.44137	0.626233	-7.09219	1.32003e-12	1.57368e-10
SPAG1	1165.04	-1.33572	0.188422	-7.08898	1.35108e-12	1.59056e-10
DNAH8	1609.61	-2.7162	0.383146	-7.0892	1.34889e-12	1.59056e-10
LOC106031792	269.824	-2.40919	0.340505	-7.07534	1.4908e-12	1.74414e-10
FAM187B	76.9138	-4.81265	0.680694	-7.07021	1.54697e-12	1.79868e-10
LOC106049378	570.54	-2.99129	0.42315	-7.06909	1.5595e-12	1.80213e-10
UBXN10	1253.6	-1.35643	0.192131	-7.05992	1.66599e-12	1.91345e-10
PHYHIPL	875.329	-1.98899	0.281774	-7.0588	1.67947e-12	1.91724e-10
CCDC181	1216.16	-1.71174	0.24273	-7.05205	1.76306e-12	2.00054e-10
TCFL5	364.299	-3.85312	0.54662	-7.04899	1.80224e-12	2.03275e-10
TPX2	1105.74	-2.69991	0.383814	-7.03442	2.00089e-12	2.24337e-10
DLGAP5	2065.16	-2.74033	0.389701	-7.03187	2.03789e-12	2.27135e-10
ZPBP	822.015	-4.09628	0.584029	-7.01382	2.31893e-12	2.55435e-10
SLCO4C1	203.442	-3.58504	0.511112	-7.01418	2.313e-12	2.55435e-10
DMC1	526.919	-2.02819	0.289262	-7.0116	2.35606e-12	2.57849e-10
LOC106034496	50.3673	-3.49969	0.49918	-7.01088	2.36822e-12	2.57849e-10
ARMT1	3043.91	-1.66156	0.237781	-6.9878	2.79239e-12	3.02284e-10
PLK1	421.287	-2.20294	0.315978	-6.97183	3.12852e-12	3.36736e-10
TSGA10	894.298	-2.34176	0.336325	-6.9628	3.33571e-12	3.56996e-10
PPP1R42	371.478	-3.61416	0.519463	-6.95749	3.46389e-12	3.6862e-10
LOC106034941	259.117	-1.70117	0.244579	-6.95549	3.51337e-12	3.71786e-10
LOC106029450	351.87	-2.48403	0.357209	-6.95399	3.55095e-12	3.73472e-10
LOC106031325	130.534	-2.55303	0.367169	-6.95328	3.56896e-12	3.73472e-10
LOC106048175	308.198	-3.35198	0.482317	-6.94974	3.65948e-12	3.80828e-10
CRABP1	535.169	1.83316	0.264032	6.94295	3.83987e-12	3.97405e-10
SLC51A	114.968	-4.21804	0.607646	-6.94161	3.87657e-12	3.99012e-10
MYO3B	433.107	-1.97782	0.284983	-6.94014	3.91717e-12	4.00999e-10
MCMDC2	623.745	-1.3576	0.19567	-6.93825	3.96974e-12	4.04184e-10
LOC106046406	118.225	-2.92399	0.421482	-6.93739	3.99398e-12	4.04465e-10
LOC106038618	69.3467	-3.53971	0.510453	-6.93445	4.07811e-12	4.10777e-10
LOC106034613	1985.75	-1.32653	0.191324	-6.93346	4.10675e-12	4.11394e-10
LOC106046446	270.937	-3.33971	0.481731	-6.93273	4.12792e-12	4.11394e-10
LOC106029540	67.1683	-2.67883	0.386492	-6.93114	4.17474e-12	4.13871e-10
SLMO1	537.116	-2.08055	0.300246	-6.9295	4.22334e-12	4.16496e-10
LOC106030714	121.261	-2.73776	0.395216	-6.92723	4.29149e-12	4.21013e-10
LOC106037244	85.2323	-2.73922	0.395525	-6.92553	4.34339e-12	4.23897e-10
CEP19	540.731	-2.75035	0.397268	-6.92315	4.41699e-12	4.28858e-10
LOC106039976	136.291	-3.06017	0.442423	-6.91683	4.61868e-12	4.4614e-10
BCL6	1267.67	1.2542	0.181629	6.90529	5.00996e-12	4.81467e-10
LOC106036925	1717.6	-3.50925	0.508731	-6.89806	5.27191e-12	5.0407e-10
RACGAP1	4824.87	-3.44232	0.500081	-6.88353	5.83879e-12	5.55452e-10
LOC106035673	59.8013	-3.46485	0.503678	-6.8791	6.0234e-12	5.70134e-10
IFT57	1397.93	-1.24521	0.181213	-6.87151	6.35266e-12	5.98293e-10
KCNJ11	346.2	-1.71322	0.249418	-6.86885	6.47205e-12	6.06505e-10
THOC1	1643.87	-1.31317	0.19128	-6.86516	6.64154e-12	6.18461e-10
TLR5	338.912	-2.99691	0.436571	-6.86465	6.6653e-12	6.18461e-10
LOC106042103	319.151	-2.10579	0.306987	-6.85952	6.90942e-12	6.3797e-10
LOC106044924	365.838	-1.88623	0.275144	-6.85541	7.11107e-12	6.53386e-10
LOC106045318	703.675	-1.74805	0.255047	-6.85386	7.18859e-12	6.57303e-10
CASC5	3687	-1.16909	0.17064	-6.85121	7.32304e-12	6.66361e-10
DCLK3	579.13	1.55765	0.22781	6.83749	8.05924e-12	7.29826e-10
MYH7B	376.366	-1.46172	0.213804	-6.83673	8.10205e-12	7.30193e-10
TOP2A	3007.33	-2.77471	0.405964	-6.83487	8.20797e-12	7.36215e-10
WDR63	771.659	-3.87576	0.567806	-6.82584	8.7413e-12	7.80337e-10
LOC106048930	260.966	-3.68458	0.540853	-6.81252	9.59012e-12	8.52073e-10
ENTPD5	2083.65	-2.22019	0.326235	-6.80548	1.00709e-11	8.90593e-10
NUAK1	1823.04	1.12538	0.165424	6.803	1.0246e-11	8.99885e-10
POC5	759.907	-1.67913	0.246835	-6.80264	1.02716e-11	8.99885e-10
MYOZ2	392.334	3.02304	0.444934	6.79435	1.08802e-11	9.48792e-10
ATP9B	1508.95	1.18061	0.173914	6.78845	1.13343e-11	9.79406e-10
GABRR3	210.572	-3.00575	0.442774	-6.78844	1.13352e-11	9.79406e-10
LOC106042901	192.895	-2.97788	0.439638	-6.77349	1.25715e-11	1.07635e-09
LOC106035644	87.8954	-2.4412	0.36039	-6.77377	1.25469e-11	1.07635e-09
PBLD	586.847	-2.35498	0.348042	-6.76637	1.32054e-11	1.12044e-09
LOC106048464	75.4355	-3.44573	0.509209	-6.76683	1.31638e-11	1.12044e-09
CCNYL1	2155.34	-1.63479	0.241649	-6.76516	1.33166e-11	1.1248e-09
CCDC34	768.279	-1.46006	0.21588	-6.76328	1.34906e-11	1.13441e-09
CEP85	2424.02	-1.88928	0.279422	-6.7614	1.36664e-11	1.14409e-09
KIF20A	783.662	-2.2897	0.338859	-6.7571	1.40781e-11	1.17334e-09
CCDC176	139.135	-3.26311	0.48298	-6.75621	1.41653e-11	1.1754e-09
FANCB	143.387	-2.30411	0.341257	-6.75184	1.45982e-11	1.20602e-09
KIF2C	1525.59	-3.34006	0.494814	-6.75012	1.47718e-11	1.21503e-09
LOC106040929	361.383	-2.27004	0.336462	-6.7468	1.51142e-11	1.23779e-09
SLC6A7	54.3776	-4.09654	0.607497	-6.74331	1.54817e-11	1.2624e-09
FAM46D	1661.6	-3.56221	0.528901	-6.73511	1.63801e-11	1.32989e-09
TMEM2	1792.29	1.0678	0.158685	6.72905	1.70778e-11	1.38059e-09
LOC106039479	166.545	-2.20139	0.328078	-6.70996	1.94674e-11	1.56704e-09
LOC106038387	53.9496	-3.24275	0.483391	-6.70835	1.96838e-11	1.57772e-09
AQP4	50.5378	3.40677	0.508917	6.69416	2.16918e-11	1.7313e-09
SOX30	1153.98	-3.84998	0.575251	-6.69269	2.1911e-11	1.74141e-09
LOC106043266	1089.27	-3.60727	0.539755	-6.68317	2.33826e-11	1.85057e-09
ARL6	667.398	-1.9691	0.295149	-6.67155	2.53118e-11	1.98655e-09
FAM221A	844.917	-1.89067	0.283392	-6.67157	2.53082e-11	1.98655e-09
PPIL6	425.437	-2.51475	0.37705	-6.66955	2.56594e-11	2.00548e-09
SPATS2L	2991.31	-1.86857	0.280245	-6.66764	2.59958e-11	2.02337e-09
HPSE	1124.87	-2.12838	0.3197	-6.65745	2.78626e-11	2.15975e-09
LOC106046657	2252.17	-2.83449	0.425872	-6.65574	2.81887e-11	2.17608e-09
ASPM	1893.06	-2.017	0.303312	-6.6499	2.93293e-11	2.24572e-09
LOC106043338	821.497	-2.40478	0.361596	-6.65046	2.92175e-11	2.24572e-09
MCOLN3	263.972	-1.87075	0.281427	-6.64737	2.98376e-11	2.27539e-09
IFT81	1155.3	-1.63089	0.245432	-6.64496	3.03294e-11	2.30357e-09
CEP112	1467.18	-1.25227	0.188489	-6.64374	3.05822e-11	2.31344e-09
RAD51AP2	404.684	-2.12659	0.320728	-6.6305	3.34549e-11	2.52063e-09
SMC4	1493.48	-2.46497	0.371949	-6.62719	3.42142e-11	2.56756e-09
PIK3IP1	1559.84	1.19276	0.1803	6.61541	3.7053e-11	2.76957e-09
SMPD3	476.396	-1.51004	0.228447	-6.61002	3.84266e-11	2.86088e-09
AKAP14	198.416	-4.30068	0.652567	-6.59041	4.38617e-11	3.25267e-09
SLC24A1	307.27	-2.2504	0.341518	-6.58939	4.41636e-11	3.26222e-09
WDR27	269.602	-3.16569	0.480477	-6.58863	4.43906e-11	3.26618e-09
LOC106042406	253.852	-4.42931	0.672839	-6.58302	4.60989e-11	3.37867e-09
NUSAP1	1927.37	-3.13046	0.475701	-6.58074	4.68125e-11	3.41768e-09
SLC4A3	1044.07	-2.82526	0.429796	-6.57349	4.91506e-11	3.57452e-09
TUBB4B	18503.7	-1.94421	0.295794	-6.57286	4.93573e-11	3.57575e-09
TMEM248	1319.6	1.80641	0.275354	6.56034	5.36867e-11	3.8745e-09
FAM228B	504.058	-3.75586	0.573198	-6.55247	5.65946e-11	4.06877e-09
SHCBP1	1001.09	-2.77449	0.423719	-6.54795	5.83329e-11	4.17779e-09
PLD5	448.746	-1.97316	0.301388	-6.54692	5.87365e-11	4.19076e-09
TLL2	619.287	-1.80145	0.275209	-6.54573	5.9205e-11	4.20825e-09
LOC106034826	105.802	-2.9194	0.446128	-6.54386	5.99504e-11	4.24521e-09
ENKUR	769.417	-3.27061	0.499976	-6.54154	6.0887e-11	4.27936e-09
LOC106034183	104.622	-3.19911	0.489032	-6.54173	6.08122e-11	4.27936e-09
CCDC172	124.533	-2.55968	0.391544	-6.5374	6.25988e-11	4.38331e-09
TF	398.207	2.32555	0.355874	6.53477	6.37092e-11	4.42424e-09
AK8	1176.91	-1.65023	0.252547	-6.53435	6.38879e-11	4.42424e-09
HYLS1	844.356	-2.7666	0.423375	-6.53464	6.37613e-11	4.42424e-09
BOLL	1620.94	-1.3255	0.203399	-6.51673	7.18554e-11	4.95776e-09
CCDC126	1541.3	-1.27914	0.19642	-6.51227	7.40224e-11	5.08863e-09
ODF2L	966.217	-2.99212	0.46073	-6.49431	8.34171e-11	5.71361e-09
KATNAL2	330.666	-2.64419	0.4074	-6.49039	8.56138e-11	5.84283e-09
TNFSF13B	346.242	2.03976	0.314599	6.48368	8.95095e-11	6.08664e-09
SPC25	1309.68	-3.08671	0.476153	-6.48261	9.01508e-11	6.1082e-09
PBK	3351.53	-1.53269	0.236831	-6.47168	9.69203e-11	6.54333e-09
LOC106044928	705.275	-1.47575	0.228176	-6.46762	9.95565e-11	6.69731e-09
WNT6	483.789	3.37629	0.522231	6.46514	1.01206e-10	6.78401e-09
CCDC103	285.878	-2.20653	0.341896	-6.45379	1.09084e-10	7.28619e-09
SVEP1	1517.65	1.54109	0.239283	6.44047	1.19105e-10	7.8809e-09
EXOC2	1290.43	1.05558	0.163903	6.44029	1.19243e-10	7.8809e-09
LOC106047046	87.9773	-2.42617	0.376696	-6.44066	1.18955e-10	7.8809e-09
LOC106044436	903.558	-2.2294	0.346623	-6.43177	1.26126e-10	8.30666e-09
TBPL1	1421.81	-2.13559	0.332341	-6.42589	1.311e-10	8.60415e-09
SKA3	789.928	-1.45462	0.226629	-6.41852	1.37608e-10	8.99995e-09
GAR1	862.231	-1.47801	0.230315	-6.41732	1.38696e-10	9.03975e-09
CFAP44	1023.02	-3.57733	0.55755	-6.41615	1.39761e-10	9.07775e-09
LOC106042296	214.956	-2.61191	0.40741	-6.411	1.44567e-10	9.35763e-09
DR1	755.696	-1.13673	0.177354	-6.40939	1.46104e-10	9.42469e-09
PCSK4	432.248	-3.35122	0.523218	-6.40502	1.50352e-10	9.66562e-09
LOC106039406	141.473	-2.45267	0.383172	-6.40097	1.54389e-10	9.89138e-09
NLGN4X	169.444	2.712	0.424076	6.39506	1.60483e-10	1.02469e-08
LOC106041686	144.914	-2.9288	0.458101	-6.39335	1.62286e-10	1.03271e-08
PIH1D3	2317.41	-2.81408	0.440374	-6.39021	1.6566e-10	1.05063e-08
KPNA2	2970.36	-3.15326	0.494069	-6.38223	1.74529e-10	1.10317e-08
PPEF1	778.877	-3.26754	0.512142	-6.38016	1.76908e-10	1.11446e-08
TEX12	518.413	-2.20662	0.346021	-6.37713	1.8044e-10	1.13292e-08
LOC106039626	88.8076	-2.72634	0.427982	-6.37022	1.88758e-10	1.18121e-08
TFDP1	1490.16	-1.30917	0.205627	-6.36672	1.93111e-10	1.20153e-08
LOC106046389	215.16	-2.99213	0.469974	-6.36659	1.93281e-10	1.20153e-08
CCDC40	1279.35	-2.59104	0.40722	-6.36275	1.9817e-10	1.22787e-08
LOC106035048	486.835	-1.30441	0.205098	-6.35995	2.01815e-10	1.24635e-08
LOC106042628	598.992	-3.57133	0.562264	-6.35169	2.12967e-10	1.31093e-08
RFX8	311.363	-4.10258	0.646017	-6.35057	2.14514e-10	1.31615e-08
LOC106035461	157.538	-2.94604	0.464375	-6.3441	2.23736e-10	1.36828e-08
LOC106033200	340.549	-4.02868	0.635174	-6.34263	2.25869e-10	1.37241e-08
LOC106030183	81.5224	-3.13933	0.494947	-6.34277	2.25677e-10	1.37241e-08
DGKE	2393.45	-1.10067	0.173554	-6.34196	2.26866e-10	1.37403e-08
SATB1	247.005	1.3104	0.206875	6.33424	2.38507e-10	1.43991e-08
LOC106032520	263.273	1.50753	0.23803	6.33336	2.39881e-10	1.44358e-08
LOC106040975	509.463	1.85265	0.292879	6.32567	2.52139e-10	1.51251e-08
LOC106046449	251.749	-2.41512	0.382	-6.3223	2.57702e-10	1.54098e-08
PTPRO	593.584	1.75771	0.27823	6.31747	2.65878e-10	1.57984e-08
FANCL	681.846	-1.19291	0.188816	-6.31786	2.65207e-10	1.57984e-08
LOC106039407	139.741	-4.06957	0.644415	-6.31514	2.69919e-10	1.59397e-08
FBXO47	125.917	-2.85914	0.452745	-6.31512	2.69949e-10	1.59397e-08
STYXL1	278.672	-2.51499	0.398558	-6.31022	2.78643e-10	1.64016e-08
NOXRED1	252.526	-4.75122	0.753419	-6.30622	2.85941e-10	1.67416e-08
LOC106046683	106.758	-2.88573	0.45761	-6.30608	2.86197e-10	1.67416e-08
VGLL3	696.349	1.72753	0.274079	6.30302	2.91904e-10	1.70226e-08
LOC106039168	697.92	-2.52892	0.401651	-6.29632	3.04787e-10	1.7719e-08
PITPNM2	1127.71	-1.61579	0.256678	-6.29501	3.07371e-10	1.78143e-08
SEC16B	250.299	-3.25317	0.516974	-6.29272	3.11946e-10	1.8024e-08
PI4K2B	761.156	-1.12626	0.179085	-6.28893	3.19657e-10	1.8413e-08
PLK4	475.884	-1.09744	0.174539	-6.28765	3.22309e-10	1.85092e-08
LOC106038432	250.959	-2.31559	0.368446	-6.28476	3.28357e-10	1.87992e-08
LOC106029971	337.549	2.28142	0.363577	6.27494	3.49758e-10	1.99638e-08
LOC106041961	136.834	-3.63093	0.57886	-6.27256	3.55164e-10	2.02111e-08
CPS1	448.816	-1.62496	0.259373	-6.26493	3.72995e-10	2.11619e-08
FAM81B	160.849	-3.99925	0.639654	-6.25221	4.04676e-10	2.28903e-08
LOC106029572	128.406	-2.58529	0.413644	-6.25004	4.10356e-10	2.31421e-08
LOC106035988	785.996	-1.12278	0.179747	-6.24648	4.19796e-10	2.36038e-08
LOC106036620	243.416	-1.70736	0.273646	-6.23929	4.39563e-10	2.46417e-08
LSM6	1276.57	-2.2046	0.353432	-6.2377	4.44038e-10	2.48187e-08
RAD1	521.515	-1.2499	0.200651	-6.2292	4.68826e-10	2.60803e-08
LOC106040641	60.1905	-2.56293	0.41145	-6.22901	4.69378e-10	2.60803e-08
LOC106047183	157.44	-4.15317	0.666907	-6.22751	4.73906e-10	2.62544e-08
LOC106046435	77.7241	-2.51075	0.403311	-6.22536	4.8046e-10	2.65394e-08
LOC106049763	205.486	-2.38045	0.382539	-6.22278	4.8841e-10	2.68997e-08
NLN	947.878	1.14671	0.18431	6.22165	4.91941e-10	2.70152e-08
CFAP221	402.044	-2.23638	0.359499	-6.22083	4.94524e-10	2.7078e-08
CSDC2	128.726	-2.13279	0.343033	-6.21743	5.05353e-10	2.75389e-08
KCNK1	209.074	-2.43654	0.391899	-6.21727	5.05865e-10	2.75389e-08
FOXO1	318.108	1.70534	0.274523	6.21201	5.23108e-10	2.83956e-08
LOC106047309	92.4927	-2.55848	0.412152	-6.20762	5.37922e-10	2.91158e-08
LOC106032991	177.372	-2.93197	0.472783	-6.20152	5.59189e-10	3.01802e-08
UHRF1	936.249	-1.82479	0.29457	-6.19476	5.83728e-10	3.14146e-08
EFHC1	1272.51	-3.26274	0.526989	-6.19129	5.96749e-10	3.20238e-08
LOC106035050	111.166	-2.29421	0.370793	-6.1873	6.12037e-10	3.2751e-08
CENPU	545.079	-2.29514	0.371035	-6.18578	6.17977e-10	3.29751e-08
LOC106048791	56.5412	-3.60177	0.583138	-6.17653	6.55248e-10	3.48651e-08
MCM3	461.434	-2.02002	0.327147	-6.17466	6.63057e-10	3.51812e-08
ESPL1	812.969	-1.54957	0.251118	-6.17069	6.7994e-10	3.59757e-08
RAB36	240.491	-2.12516	0.345314	-6.15428	7.54183e-10	3.94605e-08
ZC2HC1C	579.249	-3.22964	0.524743	-6.15472	7.52116e-10	3.94605e-08
FOXM1	300.082	-3.11787	0.506534	-6.15529	7.49379e-10	3.94605e-08
LOC106034580	42.4093	-3.60518	0.585797	-6.15432	7.54016e-10	3.94605e-08
KIF9	546.425	-2.69193	0.437475	-6.15333	7.58745e-10	3.95893e-08
LRRC23	429.519	-3.17722	0.516407	-6.15256	7.62435e-10	3.96719e-08
SPO11	216.673	-2.93504	0.477162	-6.15103	7.69818e-10	3.99457e-08
PLCH1	704.725	-1.6444	0.267421	-6.1491	7.79257e-10	4.01041e-08
LOC106045359	132.722	-3.96602	0.644902	-6.14981	7.75753e-10	4.01041e-08
LOC106031178	62.1019	-3.63681	0.591425	-6.14924	7.78569e-10	4.01041e-08
LOC106040540	68.4815	-2.70409	0.439863	-6.14757	7.86804e-10	4.03821e-08
CCNB3	358.774	-2.7835	0.453075	-6.14358	8.06834e-10	4.12976e-08
LOC106044988	172.775	-2.62735	0.427848	-6.14084	8.2087e-10	4.19022e-08
LOC106037843	501.719	-3.23598	0.527204	-6.13801	8.35633e-10	4.25405e-08
GTSE1	1931.6	-1.76056	0.287063	-6.13301	8.62301e-10	4.37798e-08
PDZD2	1202.57	1.43998	0.234853	6.1314	8.71068e-10	4.40298e-08
MIS12	259.676	-2.0794	0.339172	-6.13083	8.74238e-10	4.40298e-08
TNN	159.324	-1.96303	0.320189	-6.13085	8.74084e-10	4.40298e-08
KLHL8	2656.2	-1.8809	0.306989	-6.12692	8.95937e-10	4.50023e-08
LOC106041193	586.826	-1.2027	0.196376	-6.12447	9.09841e-10	4.55792e-08
LOC106040894	105.799	-3.51097	0.573427	-6.12278	9.1954e-10	4.59429e-08
44266	294.003	-1.37516	0.224646	-6.12147	9.27148e-10	4.62004e-08
VWA3A	356.595	-1.41543	0.231264	-6.1204	9.33389e-10	4.63887e-08
LOC106042664	314.837	-3.08956	0.50539	-6.11322	9.76423e-10	4.83997e-08
DPY30	1673.01	-1.30337	0.213236	-6.11235	9.81763e-10	4.85367e-08
LOC106038866	213.169	-3.04293	0.498717	-6.10152	1.05064e-09	5.16705e-08
LOC106035933	105.58	-3.38297	0.554414	-6.10189	1.04823e-09	5.16705e-08
LOC106034581	98.4336	-2.76188	0.453151	-6.09485	1.09543e-09	5.3733e-08
LOC106036624	204.863	-1.84418	0.302637	-6.0937	1.10329e-09	5.3978e-08
LOC106031246	141.573	-2.02026	0.331708	-6.09049	1.12563e-09	5.49282e-08
TFAP2A	230.587	-2.40918	0.395951	-6.08455	1.16822e-09	5.68593e-08
CFAP69	374.522	-3.26039	0.536078	-6.08194	1.18738e-09	5.76429e-08
DPY19L1	789.839	-1.59324	0.262042	-6.08008	1.20125e-09	5.81021e-08
LOC106033854	266.348	1.86144	0.306165	6.07984	1.20301e-09	5.81021e-08
UTP11L	1164.28	-1.47532	0.24282	-6.07577	1.23398e-09	5.9143e-08
LOC106036028	367.147	-2.1654	0.356384	-6.07603	1.23194e-09	5.9143e-08
KCTD8	89.1249	2.44118	0.401755	6.07627	1.23007e-09	5.9143e-08
ECT2	602.3	-1.70378	0.280456	-6.07501	1.23976e-09	5.92695e-08
CEP41	2797.56	-2.77988	0.457654	-6.07419	1.24613e-09	5.92732e-08
CCDC152	97.3305	-2.03822	0.335543	-6.07438	1.24466e-09	5.92732e-08
PCYT1B	384.138	-2.53762	0.418099	-6.06942	1.2837e-09	6.09061e-08
ARHGEF4	3077.06	-2.18576	0.360231	-6.06765	1.29796e-09	6.14282e-08
LOC106040974	78.0213	-2.85971	0.471858	-6.06053	1.35673e-09	6.40485e-08
LOC106041672	1277.07	1.16361	0.192049	6.05893	1.37027e-09	6.42051e-08
RYR2	993.569	1.78162	0.294045	6.05899	1.36978e-09	6.42051e-08
LRRC48	478.799	-2.33625	0.385555	-6.05946	1.36583e-09	6.42051e-08
LOC106034949	300.145	-1.37753	0.22742	-6.05722	1.38497e-09	6.47328e-08
NTSR1	172.873	-2.11946	0.350227	-6.05169	1.4333e-09	6.68259e-08
CCDC77	590.41	-1.23174	0.203609	-6.04952	1.45278e-09	6.75668e-08
KIF20B	2691.41	-1.47692	0.244175	-6.04863	1.4608e-09	6.77723e-08
LOC106030553	142.026	1.94987	0.32273	6.04179	1.52415e-09	7.05376e-08
PTTG1	441.019	-2.37461	0.393165	-6.03973	1.54373e-09	7.1269e-08
SPHKAP	2478.66	1.82743	0.30267	6.03768	1.56348e-09	7.20041e-08
LIG4	1057.1	-1.73647	0.287672	-6.03628	1.57709e-09	7.24539e-08
LOC106040684	60.7826	-5.81003	0.963009	-6.0332	1.60743e-09	7.36678e-08
MDH1B	1001.45	-2.1297	0.353363	-6.02694	1.67089e-09	7.63905e-08
PLA2G1B	55.5404	-3.46198	0.574625	-6.02476	1.69365e-09	7.72435e-08
LACTB2	1183.82	-0.935358	0.155281	-6.02364	1.70535e-09	7.75891e-08
LOC106038210	65.1273	-3.84523	0.638421	-6.02303	1.71184e-09	7.7697e-08
LOC106049031	269.842	3.99459	0.663316	6.02215	1.72116e-09	7.79319e-08
DLG2	1012.74	-1.79002	0.297266	-6.02161	1.72689e-09	7.80041e-08
LOC106046277	168.156	-2.36787	0.393415	-6.01875	1.75765e-09	7.89501e-08
ERCC6L	290.329	-2.36442	0.39281	-6.01926	1.75217e-09	7.89501e-08
LOC106039130	58.4116	-3.3698	0.559907	-6.0185	1.76041e-09	7.89501e-08
CPEB2	946.855	-1.74245	0.289612	-6.01652	1.78207e-09	7.94112e-08
LOC106049107	1047.66	-1.49534	0.248559	-6.01602	1.78755e-09	7.94112e-08
LOC106049676	191.544	-2.57803	0.428526	-6.01604	1.78735e-09	7.94112e-08
LOC106038885	103.812	-5.34303	0.88802	-6.01678	1.77915e-09	7.94112e-08
CDK1	1234.21	-2.64547	0.440308	-6.00824	1.87552e-09	8.31229e-08
CDCA8	836.414	-2.53663	0.422304	-6.00665	1.89396e-09	8.35529e-08
LOC106045454	373.428	-1.72011	0.286368	-6.00664	1.89409e-09	8.35529e-08
LOC106036652	212.576	-3.77892	0.629372	-6.00427	1.9219e-09	8.45814e-08
SIMC1	842.122	-3.03173	0.505288	-6	1.97322e-09	8.64364e-08
KCNJ4	122.005	-3.42267	0.570445	-6	1.97319e-09	8.64364e-08
RHOBTB1	655.987	-1.23564	0.205959	-5.99945	1.97983e-09	8.65244e-08
FSD2	202.769	-2.52687	0.421552	-5.99421	2.04479e-09	8.91566e-08
LOC106039665	63.8731	-3.4535	0.576276	-5.99279	2.06272e-09	8.97309e-08
ESM1	108.272	2.89324	0.483365	5.98562	2.15561e-09	9.35553e-08
LOC106036144	130.838	-1.89251	0.316299	-5.9833	2.18665e-09	9.46845e-08
FGF3	37.3943	-5.35193	0.895453	-5.97678	2.27585e-09	9.83209e-08
LOC106036662	255.612	-2.17464	0.363956	-5.975	2.30085e-09	9.91733e-08
DNAI2	583.845	-3.25731	0.54556	-5.97058	2.36406e-09	1.01665e-07
PIH1D2	348.619	-1.97996	0.331763	-5.96801	2.40164e-09	1.03046e-07
LOC106036131	2473.23	1.1519	0.193068	5.9663	2.427e-09	1.03898e-07
COL17A1	316.077	-2.63433	0.441752	-5.96336	2.47099e-09	1.05541e-07
LOC106049523	61.286	-3.10978	0.522155	-5.95566	2.59029e-09	1.10386e-07
UBE2T	708.002	-1.98242	0.333004	-5.95314	2.63051e-09	1.11847e-07
COLEC12	1140.98	1.28024	0.215107	5.95161	2.65516e-09	1.12641e-07
NDNF	357.16	1.52617	0.256588	5.94795	2.71525e-09	1.14931e-07
LOC106029620	223.761	-4.35989	0.733492	-5.94402	2.78123e-09	1.1731e-07
LOC106031787	134.748	-3.53244	0.594301	-5.94386	2.78391e-09	1.1731e-07
LOC106043137	267.875	-1.91736	0.322735	-5.94096	2.83363e-09	1.19139e-07
GAS8	1392.75	-2.14654	0.361365	-5.94009	2.84868e-09	1.1924e-07
GDF11	354.948	-3.37357	0.567918	-5.94023	2.84622e-09	1.1924e-07
CCDC146	243.136	-2.94566	0.495942	-5.93953	2.85836e-09	1.19379e-07
LOC106031353	897.042	-2.52799	0.426325	-5.92972	3.03446e-09	1.26454e-07
PNPLA7	2075.61	1.13961	0.192208	5.92904	3.04717e-09	1.26703e-07
NAP1L4	4301.62	-0.876045	0.147799	-5.92725	3.0805e-09	1.27526e-07
GDPD1	681.932	1.05583	0.178123	5.92751	3.07557e-09	1.27526e-07
IFT27	1296.35	-2.32097	0.391608	-5.92677	3.08949e-09	1.27617e-07
LOC106037425	145.211	-2.49675	0.421585	-5.9223	3.17476e-09	1.30853e-07
ROBO1	1396.2	0.845894	0.142876	5.92048	3.21001e-09	1.32017e-07
LOC106042779	1546.2	1.98536	0.335385	5.91965	3.22637e-09	1.32401e-07
WT1	2575.97	1.04633	0.176917	5.91426	3.3337e-09	1.36508e-07
PPEF2	113.446	-2.03533	0.344188	-5.91343	3.35064e-09	1.36904e-07
PCDH18	258.34	1.33203	0.22527	5.91305	3.35836e-09	1.36922e-07
LOC106040007	59.7268	-2.82452	0.477957	-5.90957	3.43e-09	1.39541e-07
LOC106037355	44.6497	-3.18788	0.54004	-5.90304	3.56866e-09	1.44869e-07
LOC106033401	1252.09	-2.34297	0.397038	-5.90112	3.6105e-09	1.46191e-07
SGOL1	420.197	-3.13468	0.531228	-5.90083	3.61675e-09	1.46191e-07
LOC106031910	134.508	-1.89764	0.321701	-5.89878	3.66207e-09	1.47706e-07
LOC106033666	72.2473	-2.92795	0.496437	-5.89793	3.68095e-09	1.4815e-07
SEC14L1	2924.2	-1.85257	0.314175	-5.89661	3.71043e-09	1.49018e-07
CBLN1	892.952	1.42318	0.241543	5.89202	3.81503e-09	1.52893e-07
LOC106040251	101.447	-3.98589	0.676574	-5.89129	3.83193e-09	1.53245e-07
LOC106035483	51.4397	-4.11424	0.698538	-5.88979	3.86698e-09	1.54319e-07
BBS9	1466.32	-2.18443	0.371183	-5.88503	3.97986e-09	1.58488e-07
TEKT5	728.505	-3.32331	0.56475	-5.88456	3.99109e-09	1.58599e-07
PRSS55	273.338	-3.91069	0.665078	-5.88005	4.10154e-09	1.62646e-07
LOC106034507	57.4276	-5.31036	0.903445	-5.8779	4.15501e-09	1.6442e-07
LOC106035663	237.748	-2.53212	0.430889	-5.8765	4.19028e-09	1.65468e-07
LOC106042162	39.518	-3.69692	0.629194	-5.87565	4.21198e-09	1.65977e-07
IQCA1	657.652	-1.38851	0.236507	-5.87091	4.33408e-09	1.70432e-07
LOC106040172	309.981	-1.51502	0.258187	-5.86792	4.41287e-09	1.73168e-07
LOC106030953	172.889	-4.69454	0.800101	-5.86744	4.42576e-09	1.73313e-07
LOC106029705	70.5486	-3.83339	0.653482	-5.86609	4.4618e-09	1.74362e-07
ADGRG2	1550.79	-1.4546	0.248169	-5.86134	4.59141e-09	1.79056e-07
CENPN	490.465	-2.77809	0.474242	-5.85796	4.68587e-09	1.82362e-07
NPFFR1	169.48	-3.08617	0.526867	-5.8576	4.69601e-09	1.82379e-07
USH1C	345.753	2.32672	0.397476	5.85375	4.80618e-09	1.86274e-07
FANCC	330.95	-1.63495	0.279457	-5.85044	4.90276e-09	1.89627e-07
TIAM2	439.295	1.34616	0.230204	5.84766	4.98544e-09	1.91937e-07
LOC106032248	131.267	-2.41078	0.412283	-5.8474	4.99306e-09	1.91937e-07
LOC106035315	124.494	-1.90019	0.324957	-5.84751	4.98972e-09	1.91937e-07
AP1S2	5336.86	-1.18325	0.202715	-5.837	5.31502e-09	2.03898e-07
LOC106033253	68.4336	-2.21833	0.380203	-5.8346	5.39204e-09	2.06432e-07
LOC106032994	47.3223	-2.72051	0.466305	-5.83418	5.40554e-09	2.06529e-07
LOC106037084	3229.72	-1.31332	0.225205	-5.83168	5.48718e-09	2.09224e-07
ABCB5	260.221	1.83873	0.315333	5.83108	5.50713e-09	2.0956e-07
LOC106035463	68.3897	-4.9625	0.851559	-5.82755	5.62484e-09	2.13608e-07
CFAP53	793.767	-1.39664	0.239874	-5.82237	5.80176e-09	2.19883e-07
PDE6B	53.5326	-2.62702	0.451708	-5.81575	6.03627e-09	2.28311e-07
DNAH10	1101.24	-2.43803	0.419255	-5.81515	6.05791e-09	2.28671e-07
CCDC89	385.511	-3.63337	0.625131	-5.81218	6.16656e-09	2.32306e-07
ANLN	715.663	-2.23893	0.385374	-5.80977	6.2557e-09	2.35195e-07
NUPL2	1924.46	-2.2067	0.380066	-5.8061	6.39436e-09	2.39929e-07
CDCA3	312.56	-3.60802	0.621747	-5.80303	6.51278e-09	2.43886e-07
NT5DC4	103.87	-1.85631	0.319968	-5.80154	6.57094e-09	2.45576e-07
ARG2	1562.17	-2.11506	0.365309	-5.78979	7.04759e-09	2.62868e-07
LOC106040458	31.2174	-4.20877	0.727422	-5.78588	7.21356e-09	2.68527e-07
LOC106045755	1243.58	-3.26128	0.563726	-5.78521	7.24213e-09	2.69059e-07
LOC106046616	51.6399	-3.27648	0.566398	-5.78477	7.261e-09	2.69229e-07
LOC106039182	582.604	-2.14297	0.370721	-5.78055	7.44547e-09	2.75526e-07
CCDC113	287.983	-2.87182	0.496838	-5.7802	7.46121e-09	2.75567e-07
CACNA1I	151.648	-1.77881	0.307869	-5.77783	7.56717e-09	2.78934e-07
LOC106033745	56.2491	-2.67954	0.46405	-5.77425	7.72983e-09	2.84373e-07
TSNAXIP1	704.265	-2.87942	0.498714	-5.7737	7.75496e-09	2.84741e-07
HAUS3	757.088	-1.51367	0.262338	-5.76993	7.93024e-09	2.90611e-07
LOC106045012	66.8646	-3.203	0.555376	-5.76727	8.05662e-09	2.94669e-07
FAM64A	885.492	-1.77038	0.307021	-5.76633	8.10171e-09	2.95744e-07
LOC106031493	89.9141	-2.99522	0.519693	-5.76344	8.24176e-09	3.00274e-07
DIAPH3	577.769	-1.76978	0.30713	-5.76231	8.29688e-09	3.01699e-07
FBXO16	315.662	-3.21188	0.558114	-5.75488	8.67057e-09	3.1468e-07
HDAC9	1644.8	1.28098	0.222657	5.75314	8.76009e-09	3.1711e-07
LOC106042298	140.763	-3.4562	0.600773	-5.75293	8.7712e-09	3.1711e-07
LOC106031218	116.307	-4.7739	0.83145	-5.74165	9.3759e-09	3.38323e-07
CENPE	941.792	-1.3494	0.235067	-5.74051	9.4394e-09	3.38668e-07
TCTE3	173.8	-2.92942	0.510288	-5.74073	9.42721e-09	3.38668e-07
LOC106044808	141.73	-2.28069	0.397274	-5.74086	9.41963e-09	3.38668e-07
SLC26A8	2001.76	-2.20443	0.384236	-5.73717	9.62709e-09	3.44745e-07
DEPDC1B	71.3584	-2.99803	0.522839	-5.73414	9.80074e-09	3.49634e-07
LOC106040164	71.597	-2.47213	0.431102	-5.73445	9.78313e-09	3.49634e-07
LOC106035153	395.101	-2.34892	0.410361	-5.72402	1.04029e-08	3.70416e-07
LOC106037606	36.1906	-5.0536	0.882994	-5.72325	1.04505e-08	3.71405e-07
HMCES	963.535	-1.23959	0.216628	-5.72218	1.05164e-08	3.73043e-07
RBBP7	2010.11	-1.27372	0.222618	-5.72155	1.05556e-08	3.73732e-07
LOC106035112	67.1795	-2.26909	0.396685	-5.72012	1.06452e-08	3.76195e-07
CAND2	3646.8	-1.74998	0.306046	-5.71803	1.07768e-08	3.80134e-07
FBXL16	49.3188	-5.08429	0.889539	-5.71564	1.09292e-08	3.84788e-07
LRRC38	696.105	2.14494	0.375473	5.71263	1.1124e-08	3.90918e-07
EPHA5	1637.77	1.29511	0.226749	5.71167	1.11872e-08	3.92407e-07
SLC4A11	432.272	-1.20993	0.211933	-5.70902	1.13631e-08	3.97754e-07
CLSPN	877.502	-1.06576	0.18669	-5.70873	1.13819e-08	3.97754e-07
SPDYA	428.431	-1.29856	0.227728	-5.70223	1.18247e-08	4.12462e-07
DSE	713.715	1.601	0.281106	5.69535	1.23117e-08	4.28656e-07
LOC106039535	1163.27	-2.97943	0.523817	-5.68793	1.2859e-08	4.45338e-07
DDX60	360.378	-1.41695	0.249116	-5.68789	1.28618e-08	4.45338e-07
LOC106043282	113.606	-2.40281	0.422426	-5.68812	1.28445e-08	4.45338e-07
AGBL3	997.295	-1.8826	0.331084	-5.68618	1.29915e-08	4.49006e-07
CTBP1	5409.27	0.915097	0.160991	5.68414	1.31475e-08	4.53563e-07
SYCE3	195.177	-2.96674	0.521967	-5.68377	1.31756e-08	4.53703e-07
LOC106048111	2041.85	-1.08125	0.190251	-5.6833	1.32121e-08	4.54129e-07
ANKRD34B	201.653	-3.2867	0.578572	-5.68071	1.34135e-08	4.60213e-07
TOPBP1	1423.95	-1.0506	0.184986	-5.67935	1.35211e-08	4.62221e-07
DYNLRB2	360.451	-3.26074	0.574123	-5.6795	1.35088e-08	4.62221e-07
ZMYND12	830.154	-2.77808	0.489394	-5.67656	1.37431e-08	4.68959e-07
ITGB1BP2	39.3258	-4.40824	0.77734	-5.67093	1.42023e-08	4.83752e-07
LOC106030881	111.397	-3.38027	0.596272	-5.66901	1.43622e-08	4.88316e-07
WEE1	2591.94	-1.42391	0.251255	-5.66718	1.45166e-08	4.92675e-07
LOC106043429	218.452	-2.44729	0.431941	-5.6658	1.46342e-08	4.95774e-07
PI15	259.335	1.40288	0.247782	5.66173	1.49852e-08	5.06752e-07
UBXN11	528.697	-3.21072	0.567409	-5.65856	1.52651e-08	5.15294e-07
ENPP5	163.628	-3.25034	0.574532	-5.65736	1.53715e-08	5.17956e-07
TTLL5	1404.11	-1.98046	0.350315	-5.65337	1.57329e-08	5.29187e-07
WWC3	2637.64	1.19997	0.212372	5.6503	1.60164e-08	5.37762e-07
LOC106037433	303.239	-1.60958	0.284945	-5.64873	1.61633e-08	5.41111e-07
LOC106038011	65.6375	-4.05575	0.718006	-5.64863	1.61736e-08	5.41111e-07
KIF27	1615.47	-1.27252	0.225462	-5.64405	1.66097e-08	5.53736e-07
FRMD1	1924.66	1.8003	0.318967	5.64417	1.65978e-08	5.53736e-07
PDGFRA	706.351	0.926185	0.164132	5.64291	1.67198e-08	5.56421e-07
CLDN10	313.125	1.82181	0.32307	5.63906	1.70979e-08	5.68e-07
PLAGL1	782.668	1.21402	0.21546	5.63454	1.75528e-08	5.8181e-07
CENPL	88.0659	-2.32735	0.413067	-5.63432	1.75754e-08	5.8181e-07
LOC106043456	65.9322	-2.74306	0.486961	-5.63302	1.77082e-08	5.85179e-07
LOC106043768	73.0143	-1.93802	0.344272	-5.62934	1.80899e-08	5.96745e-07
MELK	746.501	-2.31537	0.411455	-5.62727	1.8308e-08	6.02885e-07
FOXO4	3756.18	1.2162	0.216201	5.62534	1.8514e-08	6.08603e-07
AVPR1A	170.837	1.81577	0.322961	5.62226	1.88476e-08	6.18491e-07
SLC35G2	655.974	-0.976648	0.173787	-5.6198	1.91182e-08	6.2628e-07
LOC106037813	106.61	-2.33681	0.416071	-5.61639	1.94991e-08	6.37648e-07
RHNO1	135.473	-1.92628	0.343093	-5.61446	1.9718e-08	6.42858e-07
LOC106044130	90.056	-2.33044	0.415085	-5.61438	1.97267e-08	6.42858e-07
LOC106033356	397.931	-3.61813	0.644528	-5.6136	1.98154e-08	6.44635e-07
FUT7	311.533	1.29777	0.231257	5.61178	2.00251e-08	6.50333e-07
PDCD2	1433.23	-1.84742	0.329428	-5.60796	2.04731e-08	6.63736e-07
FGFR3	1521.3	2.02282	0.360912	5.60475	2.0856e-08	6.74988e-07
REPS1	1956.47	-1.31637	0.235105	-5.59909	2.15486e-08	6.95016e-07
RPP40	2074.64	-1.00352	0.179223	-5.59927	2.15251e-08	6.95016e-07
GPR15	195.589	-1.86953	0.334056	-5.59647	2.18762e-08	7.03174e-07
LOC106035115	151.302	-2.47927	0.442989	-5.5967	2.18477e-08	7.03174e-07
ARHGEF28	398.219	1.2275	0.21936	5.5958	2.19604e-08	7.04679e-07
FLRT2	367.049	1.48351	0.265218	5.59355	2.22469e-08	7.12657e-07
LOC106043496	40.0442	-3.51929	0.629308	-5.59231	2.24065e-08	7.1655e-07
BTD	810.345	-1.83951	0.329024	-5.59081	2.26012e-08	7.21554e-07
CDKN1B	517.903	1.33387	0.238641	5.58944	2.27806e-08	7.2605e-07
TRIB2	777.864	0.933985	0.167147	5.5878	2.29965e-08	7.31693e-07
CCDC96	631.694	-3.39439	0.608004	-5.58283	2.36631e-08	7.51633e-07
LOC106049827	133.196	-2.37518	0.425488	-5.58225	2.37425e-08	7.52886e-07
CFAP54	452.563	-2.50692	0.449332	-5.57921	2.41613e-08	7.64877e-07
STMND1	87.4394	-4.78997	0.859467	-5.57318	2.50127e-08	7.90502e-07
DNAJB13	798.03	-2.62606	0.471257	-5.57246	2.51166e-08	7.92456e-07
FAT1	4782.83	0.949928	0.170488	5.57182	2.52089e-08	7.94038e-07
CFAP47	1185.74	-2.10168	0.377307	-5.57023	2.54405e-08	7.99996e-07
MUSK	110.769	-2.34376	0.421092	-5.56591	2.60793e-08	8.18717e-07
LOC106033700	153.272	-2.19268	0.394423	-5.55921	2.71001e-08	8.49346e-07
PDE5A	1237.79	1.05143	0.189166	5.55823	2.72525e-08	8.52703e-07
LOC106030363	39.7562	-4.41402	0.794225	-5.55764	2.73441e-08	8.54153e-07
LOC106035706	111.953	-2.56423	0.462362	-5.54595	2.92366e-08	9.11754e-07
ID2	877.65	-1.58299	0.285995	-5.53502	3.11191e-08	9.68859e-07
LOC106044269	56.8118	-2.93852	0.531091	-5.53299	3.14817e-08	9.7853e-07
TTC25	1054.82	-1.85067	0.334565	-5.53157	3.17371e-08	9.8457e-07
LOC106045283	73.2342	-2.74912	0.497009	-5.53133	3.17806e-08	9.8457e-07
SDC3	372.333	-2.78458	0.503524	-5.53019	3.19889e-08	9.89398e-07
SPATA13	623.849	1.12924	0.20426	5.52845	3.23081e-08	9.9763e-07
LRRC20	132.674	-1.73126	0.313308	-5.52573	3.28112e-08	1.01151e-06
PDPK1	1877.66	0.797662	0.144449	5.5221	3.34972e-08	1.03097e-06
ANO5	776.309	1.16956	0.211826	5.52133	3.36443e-08	1.03381e-06
SPATA17	149.169	-2.82803	0.512483	-5.51829	3.42307e-08	1.05011e-06
DYNLT1	907.539	-1.36836	0.24805	-5.51648	3.45856e-08	1.05928e-06
LRP6	859.032	0.950746	0.172373	5.51563	3.47524e-08	1.06266e-06
GHSR	37.3946	-3.1723	0.575334	-5.51384	3.51086e-08	1.07181e-06
CCDC60	515.864	-2.64358	0.47959	-5.51217	3.5444e-08	1.0803e-06
CEP126	292.314	-2.60676	0.472938	-5.51184	3.55101e-08	1.08056e-06
RASGEF1B	605.058	1.17861	0.214047	5.50632	3.66414e-08	1.11319e-06
SFMBT2	292.999	1.88604	0.342957	5.49934	3.81222e-08	1.15631e-06
ANKRD31	394.814	-1.39202	0.25318	-5.49814	3.83824e-08	1.16233e-06
BTBD6	1504.51	1.76191	0.320717	5.49367	3.93675e-08	1.18868e-06
FAM229A	39.8078	-4.02246	0.732207	-5.49362	3.93787e-08	1.18868e-06
KIF21A	2762.48	0.905953	0.164998	5.49071	4.00323e-08	1.20648e-06
ARHGAP24	800.743	0.915222	0.166743	5.48882	4.04621e-08	1.21748e-06
MGAT3	701.31	1.28888	0.234832	5.48854	4.0528e-08	1.21752e-06
LOC106036626	130.502	-1.9757	0.360055	-5.48723	4.08286e-08	1.2246e-06
PRC1	332.478	-2.06723	0.377068	-5.48238	4.19651e-08	1.25668e-06
SGCD	130.39	-2.46495	0.449792	-5.48019	4.24865e-08	1.27028e-06
LOC106033461	51.3802	-4.67803	0.853677	-5.47986	4.25657e-08	1.27063e-06
LOC106042517	94.1188	-2.53617	0.462882	-5.47908	4.2755e-08	1.27426e-06
TMPRSS12	161.727	-2.81973	0.514815	-5.47716	4.32202e-08	1.28609e-06
EDNRA	1108.66	1.16847	0.213647	5.46918	4.52131e-08	1.34327e-06
DCN	2682.74	0.94659	0.173117	5.46793	4.55327e-08	1.35064e-06
LOC106041720	43.5329	-2.89517	0.530345	-5.45903	4.78754e-08	1.4179e-06
LOC106036240	46.6147	-3.53203	0.647138	-5.45792	4.81754e-08	1.42454e-06
LOC106036451	64.1972	-2.37887	0.436071	-5.45523	4.89082e-08	1.44394e-06
LOC106049484	537.225	-1.36838	0.250952	-5.45276	4.95928e-08	1.46186e-06
LOC106038164	517.408	-2.99593	0.549636	-5.45076	5.01558e-08	1.47615e-06
SOX6	331.339	-2.63831	0.484095	-5.44999	5.03736e-08	1.48025e-06
USP54	4823.34	0.953946	0.175072	5.44888	5.06877e-08	1.48716e-06
LOC106046485	39.8539	-2.59902	0.477128	-5.44721	5.11663e-08	1.49886e-06
BORA	1143.68	-1.83726	0.337349	-5.44618	5.14641e-08	1.50344e-06
NCAPG	519.279	-1.39804	0.256716	-5.44584	5.15622e-08	1.50344e-06
LOC106030620	161.585	-1.61165	0.295929	-5.44607	5.14937e-08	1.50344e-06
LOC106046956	73.4114	-4.45291	0.817916	-5.44421	5.20348e-08	1.51488e-06
ITGA4	820.377	1.23855	0.227582	5.44219	5.26287e-08	1.52893e-06
EFCAB5	1068.78	-1.96019	0.360196	-5.44202	5.26796e-08	1.52893e-06
LOC106030951	147.321	-1.88305	0.346224	-5.43881	5.36365e-08	1.5543e-06
LOC106046056	327.949	-2.6029	0.478731	-5.43708	5.41605e-08	1.56708e-06
PSMG2	4135.23	-1.72247	0.316832	-5.43652	5.43309e-08	1.5696e-06
FAM110C	449.389	1.94804	0.358398	5.43541	5.46706e-08	1.57699e-06
LOC106033659	30.1883	-3.08282	0.567798	-5.42944	5.65323e-08	1.6282e-06
LOC106045542	81.4457	-5.08534	0.937122	-5.42656	5.74518e-08	1.65174e-06
WNT3A	67.1419	-4.4998	0.829252	-5.42633	5.7525e-08	1.65174e-06
ZGRF1	943.756	-1.33358	0.245775	-5.42601	5.76281e-08	1.65203e-06
LOC106029474	224.544	1.24555	0.229563	5.42575	5.77104e-08	1.65203e-06
HN1	6865.69	-2.18963	0.403631	-5.42482	5.80141e-08	1.6582e-06
LOC106048790	163.451	-3.00884	0.554697	-5.42429	5.8184e-08	1.66053e-06
ATP6V1A	2393.52	-1.46915	0.270887	-5.42349	5.84452e-08	1.66547e-06
IKZF3	693.227	1.27331	0.234793	5.42312	5.85691e-08	1.66648e-06
BICD2	2027.85	1.10631	0.204013	5.42275	5.86897e-08	1.66739e-06
RRM2	535.724	-2.82945	0.521809	-5.42239	5.88087e-08	1.66825e-06
SMC2	7185.24	-1.35386	0.24987	-5.41825	6.01851e-08	1.70473e-06
GCNT2	44.49	-2.57042	0.474719	-5.41461	6.14232e-08	1.73458e-06
LOC106043163	54.4593	-2.81353	0.519615	-5.41465	6.14094e-08	1.73458e-06
LOC106038533	39.8557	-3.2162	0.594521	-5.40973	6.31192e-08	1.77981e-06
CSRNP2	539.641	-2.64755	0.489431	-5.40944	6.32219e-08	1.78004e-06
ETS2	473.73	1.0457	0.193347	5.40841	6.35856e-08	1.78761e-06
LOC106046405	146.752	-2.19943	0.40669	-5.40812	6.36905e-08	1.78789e-06
LOC106045675	115.441	-1.57972	0.292131	-5.40758	6.38822e-08	1.78829e-06
LOC106034542	67.9938	-3.40367	0.629429	-5.40755	6.38945e-08	1.78829e-06
GAL3ST1	76.9582	-1.98709	0.367651	-5.40483	6.48693e-08	1.81288e-06
ITIH3	120.502	-1.76124	0.326022	-5.40222	6.58207e-08	1.83674e-06
MTFR2	2025.32	-1.68604	0.312315	-5.39852	6.71918e-08	1.87223e-06
LOC106036743	163.248	-2.18007	0.403867	-5.39799	6.7392e-08	1.87503e-06
GPC4	3570.18	0.954436	0.176901	5.39532	6.84026e-08	1.8976e-06
LOC106037440	210.772	1.57319	0.291585	5.39531	6.84046e-08	1.8976e-06
LOC106035672	114.087	-3.36586	0.623922	-5.39468	6.86466e-08	1.90151e-06
FAM92A1	922.89	-1.30217	0.241598	-5.38982	7.05268e-08	1.95072e-06
LOC106030994	63.3499	-2.39291	0.444064	-5.38867	7.09815e-08	1.96042e-06
HBP1	1062.53	0.928353	0.172304	5.38788	7.1295e-08	1.9662e-06
KIF5C	2460.19	-1.41548	0.262829	-5.38558	7.22132e-08	1.98861e-06
MGAT4D	354.177	-1.66641	0.30954	-5.38351	7.3048e-08	2.00866e-06
LOC106039013	39.5794	-2.80461	0.521138	-5.3817	7.37842e-08	2.02595e-06
LOC106037289	60.216	-4.76993	0.886417	-5.38113	7.40178e-08	2.0294e-06
LOC106038562	134.058	-3.61489	0.671942	-5.37976	7.45871e-08	2.04204e-06
LEF1	685.075	2.18568	0.406378	5.37845	7.51308e-08	2.05394e-06
LOC106034200	692.654	-2.1734	0.404178	-5.37734	7.55927e-08	2.06058e-06
LOC106033123	258.778	-2.47517	0.460292	-5.37739	7.55727e-08	2.06058e-06
JAK1	3069.7	0.985894	0.183419	5.37508	7.65479e-08	2.08361e-06
GAS6	4620.03	1.05105	0.195697	5.3708	7.83871e-08	2.13059e-06
STXBP5L	638.277	-1.92956	0.359487	-5.36753	7.98226e-08	2.16648e-06
MEI1	558.677	-1.92063	0.357876	-5.36674	8.01717e-08	2.17283e-06
WNT2	321.577	1.58543	0.295656	5.36242	8.21138e-08	2.22226e-06
LOC106041610	212.885	-3.2844	0.612537	-5.36197	8.23199e-08	2.22465e-06
LOC106043595	73.7819	-2.59571	0.484813	-5.35406	8.60033e-08	2.32086e-06
LOC106033601	1962.42	1.05122	0.196422	5.35184	8.70622e-08	2.34607e-06
LOC106033173	955.994	-2.37759	0.444534	-5.34851	8.86836e-08	2.38635e-06
DNAH17	1451.07	-2.34503	0.438607	-5.34654	8.96539e-08	2.40902e-06
GHR	3057.87	0.964389	0.180414	5.34542	9.02081e-08	2.42046e-06
LOC106041618	34.384	-4.34758	0.813403	-5.34493	9.04521e-08	2.42355e-06
TRPA1	586.266	1.21614	0.227634	5.34252	9.16655e-08	2.45257e-06
TECTB	31.3198	-3.77095	0.705912	-5.34195	9.19506e-08	2.45671e-06
LOC106046118	300.677	-2.70612	0.506909	-5.33847	9.37343e-08	2.49819e-06
WDR72	70.0941	-2.94125	0.550961	-5.3384	9.37684e-08	2.49819e-06
LOC106037823	980.211	-1.81772	0.340614	-5.33658	9.47148e-08	2.51872e-06
LOC106040519	35.139	-2.92176	0.547514	-5.33641	9.48063e-08	2.51872e-06
CDCA2	1014.73	-1.54554	0.289639	-5.33608	9.4975e-08	2.51965e-06
LOC106047138	1095.17	-1.93594	0.362863	-5.33519	9.54468e-08	2.5286e-06
TLK2	3081.43	-0.752783	0.141124	-5.33421	9.59639e-08	2.53873e-06
DOCK3	1388.88	0.970218	0.181944	5.33252	9.68569e-08	2.55518e-06
HS6ST2	463.586	1.17768	0.220848	5.33253	9.68564e-08	2.55518e-06
TACR1	180.65	1.39039	0.260806	5.3311	9.76176e-08	2.57164e-06
OTOG	176.568	2.07945	0.390104	5.3305	9.79405e-08	2.57655e-06
CXCL12	1145.12	1.64263	0.30818	5.33011	9.81516e-08	2.5785e-06
LOC106041891	133.157	-2.40619	0.451773	-5.32609	1.0035e-07	2.63257e-06
LOC106041573	76.0286	-2.90899	0.546396	-5.32396	1.0153e-07	2.65984e-06
LOC106032894	254.83	-1.73147	0.325476	-5.3198	1.03883e-07	2.71768e-06
LOC106044076	220.678	-3.92261	0.737467	-5.31904	1.04318e-07	2.7253e-06
AMBP	175.916	-2.43033	0.45703	-5.31765	1.05113e-07	2.74226e-06
CYFIP2	507.025	1.23781	0.232892	5.31497	1.06677e-07	2.77536e-06
RBMS1	1581.65	0.844258	0.158841	5.31511	1.06591e-07	2.77536e-06
ODF2	2616.83	-2.17432	0.409262	-5.3128	1.07956e-07	2.80478e-06
DNALI1	929.2	-3.06186	0.5764	-5.31204	1.08406e-07	2.81258e-06
TSC1	3267.45	1.05942	0.199504	5.31024	1.09478e-07	2.8326e-06
GRPR	107.819	2.87037	0.540529	5.31031	1.09439e-07	2.8326e-06
LOC106031085	28.3219	-3.38128	0.636908	-5.3089	1.10288e-07	2.84963e-06
LOC106033218	68.99	-2.02554	0.382106	-5.30099	1.15176e-07	2.97186e-06
LOC106049689	263.359	-2.99489	0.565205	-5.29877	1.16584e-07	2.99998e-06
LOC106043096	39.4966	-2.63431	0.497134	-5.29899	1.16446e-07	2.99998e-06
FBXO22	1825.99	-1.38915	0.262235	-5.29735	1.17498e-07	3.01524e-06
LOC106033748	168.402	-2.84432	0.536923	-5.29745	1.17433e-07	3.01524e-06
NEK10	387.886	-2.4293	0.459254	-5.28966	1.22542e-07	3.14041e-06
USP32	1271.08	-1.44029	0.272317	-5.28902	1.22975e-07	3.14721e-06
DNAJC28	873.174	-1.4784	0.279592	-5.2877	1.23865e-07	3.16571e-06
FBXO39	743.618	-3.19072	0.603468	-5.28731	1.24127e-07	3.1681e-06
LOC106030440	153.053	-1.4459	0.273603	-5.28465	1.25946e-07	3.21018e-06
ITGA1	1230.08	0.968839	0.183382	5.28318	1.26963e-07	3.22736e-06
TRPM2	134.973	-1.39704	0.264422	-5.28337	1.2683e-07	3.22736e-06
LOC106037992	245.985	1.87629	0.355281	5.28114	1.28383e-07	3.25905e-06
KMT2A	1599.7	0.990475	0.187602	5.27967	1.29419e-07	3.27653e-06
EFHC2	1266.27	-1.89371	0.358679	-5.27967	1.29414e-07	3.27653e-06
COQ6	2605.67	-1.40795	0.266745	-5.27827	1.30412e-07	3.2949e-06
LOC106039066	37.781	-3.18767	0.603936	-5.27815	1.30495e-07	3.2949e-06
MIS18A	279.313	-1.58432	0.300381	-5.27437	1.3321e-07	3.35895e-06
LOC106046618	44.076	-2.85217	0.54114	-5.27068	1.35922e-07	3.42277e-06
LOC106037614	89.944	-5.05505	0.959758	-5.26701	1.38665e-07	3.48717e-06
LOC106038765	37.5429	-4.33537	0.823337	-5.26561	1.39724e-07	3.50913e-06
LOC106031435	1024.02	0.973748	0.184981	5.26405	1.40917e-07	3.5308e-06
LAMB4	238.661	-1.32195	0.25113	-5.26399	1.40962e-07	3.5308e-06
LOC106033831	43.4847	-4.29996	0.817208	-5.26177	1.42676e-07	3.56899e-06
LOC106035327	244.496	-2.35255	0.447294	-5.25951	1.4444e-07	3.60831e-06
LOC106031188	57.8509	-4.18656	0.796374	-5.25703	1.46398e-07	3.65239e-06
LOC106042251	29.3711	-3.68422	0.701132	-5.25467	1.48291e-07	3.69471e-06
WDR88	169.593	-1.98661	0.378126	-5.25383	1.48971e-07	3.70675e-06
NFATC1	666.372	1.76105	0.335255	5.25288	1.49737e-07	3.71599e-06
LOC106029927	94.8571	-1.99471	0.379733	-5.25292	1.49706e-07	3.71599e-06
LOC106035137	163.798	-1.75721	0.334558	-5.25233	1.50186e-07	3.72225e-06
LOC106044604	3217.49	1.03293	0.19668	5.25181	1.50609e-07	3.72783e-06
RUVBL1	2449.1	-1.02327	0.194901	-5.2502	1.51933e-07	3.75565e-06
PRR11	565.6	-1.39988	0.266743	-5.24807	1.53701e-07	3.79438e-06
LOC106043157	432.779	-1.60438	0.305728	-5.24775	1.53968e-07	3.796e-06
CCDC178	343.345	-2.85487	0.544111	-5.24686	1.54714e-07	3.8094e-06
LOC106031714	1179.4	0.882987	0.168395	5.24353	1.57531e-07	3.87371e-06
STKLD1	643.397	-1.57282	0.300079	-5.24135	1.59408e-07	3.91473e-06
LOC106032276	59.7109	-2.65171	0.506142	-5.23907	1.61388e-07	3.9582e-06
COL19A1	542.649	1.44608	0.276235	5.23495	1.65032e-07	4.04231e-06
AHSA1	2849.62	-1.5223	0.29092	-5.2327	1.67055e-07	4.08655e-06
LOC106031088	58.2292	-3.79543	0.726258	-5.22601	1.7321e-07	4.23163e-06
MEIG1	895.842	-2.09073	0.400117	-5.22529	1.73878e-07	4.24245e-06
CKS2	735.716	-2.77305	0.530945	-5.22285	1.76187e-07	4.29323e-06
LOC106043236	45.5144	-2.6544	0.508255	-5.22257	1.76458e-07	4.29427e-06
RBM34	3099.62	-2.14864	0.411784	-5.21787	1.80995e-07	4.39899e-06
ADGB	255.778	-3.12711	0.599353	-5.21747	1.81387e-07	4.40285e-06
LOC106034391	89.8064	-2.04925	0.393044	-5.21378	1.85031e-07	4.48551e-06
LOC106039063	263.194	-2.19866	0.421723	-5.21352	1.85295e-07	4.48614e-06
LRRC28	1121.28	0.972562	0.186597	5.2121	1.86714e-07	4.49898e-06
IQCD	343.659	-2.74198	0.526066	-5.21224	1.86575e-07	4.49898e-06
LOC106030209	106.965	-1.62827	0.31242	-5.2118	1.8702e-07	4.49898e-06
LOC106033264	104.496	-2.48795	0.477355	-5.21194	1.86872e-07	4.49898e-06
LOC106029384	37.1261	-4.02656	0.772561	-5.21196	1.86852e-07	4.49898e-06
LOC106044686	63.2529	-4.7269	0.908212	-5.20462	1.94394e-07	4.67041e-06
LOC106044289	94.5627	-2.97381	0.57148	-5.20369	1.95366e-07	4.68778e-06
KRT23	61.8527	-3.12565	0.601151	-5.19945	1.99881e-07	4.79002e-06
CCDC65	761.093	-2.96968	0.571274	-5.19834	2.01073e-07	4.81247e-06
CDCA7L	2075.83	1.09218	0.210161	5.19685	2.02695e-07	4.84513e-06
LOC106043688	324.98	1.47409	0.283762	5.19482	2.04923e-07	4.89217e-06
LOC106045907	89.2536	-3.78212	0.72814	-5.19422	2.05585e-07	4.89557e-06
LOC106047414	32.1108	-3.47533	0.669067	-5.19429	2.05504e-07	4.89557e-06
LRTM2	110.636	-2.78193	0.536222	-5.18802	2.12547e-07	5.05496e-06
LOC106047610	32.9658	-3.4934	0.67352	-5.18678	2.13961e-07	5.08218e-06
ELK3	566.089	0.985995	0.190131	5.18587	2.15008e-07	5.10062e-06
MRPL32	740.989	0.849987	0.163921	5.18535	2.15611e-07	5.10848e-06
LOC106044028	239.765	-3.86445	0.745717	-5.18219	2.19299e-07	5.18934e-06
MTMR6	3104.86	-1.25895	0.243035	-5.18011	2.2176e-07	5.241e-06
LOC106049318	1111.28	-2.23593	0.432009	-5.17566	2.27105e-07	5.36058e-06
XRCC5	911.005	1.20475	0.232797	5.17511	2.2778e-07	5.36308e-06
LOC106041055	319.013	-1.64922	0.31868	-5.17517	2.27701e-07	5.36308e-06
BAZ1B	2599.93	0.686581	0.13268	5.17472	2.28251e-07	5.36746e-06
MCM10	215.607	-1.25032	0.241673	-5.17361	2.29613e-07	5.39275e-06
KIFC3	893.081	1.19809	0.231609	5.17288	2.30509e-07	5.40033e-06
LOC106043402	82.6003	-5.01164	0.968804	-5.17302	2.30342e-07	5.40033e-06
TCP11	1383.51	-4.52705	0.875237	-5.17237	2.31138e-07	5.40834e-06
LOC106031601	264.493	-2.91884	0.564433	-5.17127	2.32506e-07	5.4336e-06
B3GNT5	460.452	-1.85358	0.358592	-5.16904	2.353e-07	5.49208e-06
LLGL1	501.071	1.13958	0.220515	5.16781	2.36853e-07	5.52149e-06
SGMS2	1870.97	-1.23243	0.238514	-5.16713	2.37721e-07	5.53488e-06
ADAMTS1	755.998	1.69212	0.327525	5.16637	2.38681e-07	5.55036e-06
CGA	98.4475	-1.77234	0.343074	-5.16606	2.39081e-07	5.55281e-06
ARHGAP6	391.847	1.21395	0.235038	5.1649	2.40569e-07	5.5805e-06
CLVS1	141.708	2.41678	0.468139	5.16252	2.43643e-07	5.64202e-06
LOC106037981	302.874	2.43204	0.471108	5.16239	2.43821e-07	5.64202e-06
LOC106030510	46.5836	-2.19352	0.425049	-5.16063	2.46119e-07	5.68821e-06
PDGFRB	1703.6	1.23886	0.2401	5.15974	2.47293e-07	5.70834e-06
MAD2L1	640.934	-1.6185	0.313762	-5.15836	2.4912e-07	5.74348e-06
KLF2	774.724	0.969719	0.188069	5.15619	2.52019e-07	5.79812e-06
LOC106042544	283.474	1.15422	0.223854	5.15613	2.52105e-07	5.79812e-06
LOC106045912	77.386	-2.70504	0.524702	-5.15539	2.53107e-07	5.81406e-06
CACNA1S	41.5832	-2.8885	0.560639	-5.15216	2.57506e-07	5.90791e-06
RALGPS2	1702.93	-1.16026	0.22531	-5.1496	2.61038e-07	5.96713e-06
ADAMTS5	441.794	1.43011	0.27771	5.14964	2.6099e-07	5.96713e-06
NCAPG2	541.219	-0.968619	0.188093	-5.14967	2.60942e-07	5.96713e-06
LOC106035845	85.0535	-4.60183	0.893741	-5.14895	2.61951e-07	5.98074e-06
MYCBP2	4592.03	0.856806	0.166457	5.1473	2.64256e-07	6.01929e-06
LOC106030528	2076.78	-1.56763	0.304554	-5.14729	2.64279e-07	6.01929e-06
PRKCZ	760.427	-1.82994	0.355598	-5.14611	2.65948e-07	6.04655e-06
LOC106047538	73.27	3.34677	0.650365	5.14599	2.66118e-07	6.04655e-06
LOC106036557	253.372	-2.1041	0.408906	-5.14568	2.6656e-07	6.0493e-06
SLC25A31	39.2276	-2.96803	0.576986	-5.14401	2.68931e-07	6.09576e-06
LOC106040055	66.0911	-2.98087	0.579826	-5.14097	2.73322e-07	6.18786e-06
SLC38A2	5050.67	1.01774	0.198007	5.1399	2.74886e-07	6.21579e-06
HTR1B	163.327	2.60272	0.5066	5.13763	2.78227e-07	6.26091e-06
KATNB1	1786.09	-1.2968	0.252419	-5.13747	2.78458e-07	6.26091e-06
PAK7	1374.14	-0.903353	0.175846	-5.13719	2.78876e-07	6.26091e-06
PP2D1	406.481	-2.72045	0.529545	-5.13734	2.78661e-07	6.26091e-06
SPAG5	380.937	-2.90557	0.565573	-5.13738	2.78591e-07	6.26091e-06
SYPL1	572.947	-2.87617	0.55981	-5.13776	2.78033e-07	6.26091e-06
CHD7	651.172	1.02356	0.199358	5.13428	2.83221e-07	6.35063e-06
LOC106046998	166.834	-2.01812	0.393084	-5.13407	2.83546e-07	6.35063e-06
DPCD	654.524	-1.36964	0.266861	-5.1324	2.86073e-07	6.39201e-06
LOC106046680	238.713	-1.16224	0.226448	-5.13251	2.85911e-07	6.39201e-06
LOC106032226	42.5474	-2.70464	0.527007	-5.13207	2.86577e-07	6.39569e-06
NCALD	594.224	1.80593	0.351953	5.13117	2.87946e-07	6.41864e-06
HSPA8	21702.9	-0.887934	0.173119	-5.12903	2.91241e-07	6.48442e-06
COL27A1	59.9749	-1.91886	0.374158	-5.12846	2.92119e-07	6.49629e-06
LOC106040152	114.997	-2.25685	0.440117	-5.12783	2.931e-07	6.51041e-06
NPM3	293.515	1.30421	0.254438	5.12584	2.96218e-07	6.57193e-06
SPATS2	2198.99	-1.24667	0.243254	-5.12498	2.97571e-07	6.59418e-06
LOC106029887	123.794	-2.04965	0.400066	-5.12329	3.00247e-07	6.64565e-06
LOC106047346	1026.37	1.17871	0.230134	5.12185	3.02554e-07	6.68886e-06
PELI2	1881.34	0.945851	0.18471	5.12073	3.04355e-07	6.72078e-06
RAG1	47.0803	-2.32443	0.45395	-5.12045	3.04814e-07	6.72304e-06
UTRN	4834.09	0.835859	0.163248	5.12019	3.05232e-07	6.72438e-06
LOC106039481	34.3006	-8.45234	1.65089	-5.11988	3.05735e-07	6.7276e-06
VDAC2	5667.19	-0.923118	0.180342	-5.11871	3.07634e-07	6.75529e-06
CD226	253.335	1.49802	0.292658	5.11866	3.07711e-07	6.75529e-06
LOC106038321	31.476	-2.75103	0.537512	-5.11807	3.08672e-07	6.76851e-06
ACYP2	590.62	-1.8193	0.355627	-5.11577	3.12471e-07	6.84385e-06
LOC106031111	186.739	-2.25475	0.440904	-5.11393	3.15528e-07	6.90277e-06
LOC106048250	1074.62	-1.30772	0.255734	-5.11361	3.16059e-07	6.90638e-06
ARHGEF17	386.12	1.15421	0.225946	5.10833	3.2502e-07	7.09396e-06
LOC106035869	31.6615	-3.14216	0.615392	-5.10595	3.29131e-07	7.17537e-06
PARP6	332.256	-2.15485	0.422108	-5.10497	3.30848e-07	7.20446e-06
THSD7A	536.206	1.16785	0.228806	5.10411	3.32362e-07	7.22906e-06
LOC106032488	66.5451	-2.56356	0.502375	-5.10289	3.345e-07	7.25881e-06
LOC106045209	14.4471	-7.20364	1.41166	-5.10295	3.34407e-07	7.25881e-06
SSR1	3522.59	0.81542	0.159808	5.1025	3.35198e-07	7.26558e-06
FLNB	9022.67	0.860881	0.168822	5.09935	3.40825e-07	7.37906e-06
PARD3	877.089	0.947066	0.185737	5.09896	3.41521e-07	7.3812e-06
FAT3	894.904	1.32713	0.260297	5.09852	3.42313e-07	7.3812e-06
CENPK	634.023	-1.73272	0.339869	-5.09821	3.42883e-07	7.3812e-06
REC114	941.254	-2.04674	0.401459	-5.09826	3.42799e-07	7.3812e-06
LOC106036756	142.305	-2.14741	0.4212	-5.09832	3.42683e-07	7.3812e-06
RASSF7	528.123	1.97081	0.386586	5.09799	3.4328e-07	7.38131e-06
LOC106035313	57.6272	-4.36197	0.856351	-5.09367	3.51196e-07	7.5429e-06
LOC106035138	26.0602	-3.49126	0.685448	-5.0934	3.51699e-07	7.54511e-06
LOC106036521	36.8026	-3.40079	0.667868	-5.092	3.54297e-07	7.5922e-06
MRPS23	987.97	-1.68001	0.330017	-5.09069	3.56766e-07	7.63641e-06
LOC106030922	2203.61	-2.97673	0.585197	-5.08672	3.64304e-07	7.7889e-06
RNF146	1884.81	-0.827401	0.162714	-5.08502	3.67596e-07	7.85039e-06
LOC106034347	31.1821	-5.09701	1.00252	-5.08419	3.69193e-07	7.87556e-06
LOC106037925	284.54	1.24529	0.244955	5.08375	3.70052e-07	7.88496e-06
LOC106038769	52.3442	-2.7058	0.532467	-5.08163	3.74216e-07	7.96467e-06
LOC106039491	39.7125	-2.59819	0.511358	-5.08096	3.75527e-07	7.98354e-06
GMCL1	2065.11	-0.963836	0.189795	-5.07829	3.80848e-07	8.08755e-06
FBXO15	133.74	-1.63972	0.322943	-5.07743	3.82575e-07	8.11507e-06
LOC106034563	88.2185	-1.74046	0.342822	-5.07686	3.83728e-07	8.13037e-06
CDK14	731.681	1.37596	0.27105	5.07641	3.84631e-07	8.14035e-06
DNAAF2	632.818	-0.885104	0.174488	-5.07257	3.9248e-07	8.29714e-06
ARL2BP	1074.39	-1.31715	0.259761	-5.07064	3.9649e-07	8.37251e-06
DENND4C	1131.96	0.933782	0.184198	5.06945	3.98969e-07	8.41543e-06
CCDC107	857.693	-1.1866	0.234129	-5.06815	4.01701e-07	8.46357e-06
UPB1	1182.54	-1.7926	0.353775	-5.06707	4.03979e-07	8.50206e-06
PTPRU	2070.77	1.79659	0.354645	5.0659	4.06475e-07	8.54504e-06
LOC106030495	60.2777	-2.33908	0.461787	-5.06528	4.078e-07	8.56334e-06
LRRIQ4	87.4169	-3.73961	0.738435	-5.06424	4.10035e-07	8.60069e-06
LOC106034859	36.669	-3.21155	0.634335	-5.06287	4.13002e-07	8.65329e-06
COQ2	724.312	-1.19116	0.235343	-5.06136	4.16272e-07	8.71211e-06
PIBF1	414.671	-1.52719	0.301918	-5.05829	4.23041e-07	8.84396e-06
FAM134B	987.14	-1.23379	0.243958	-5.05737	4.25068e-07	8.87647e-06
LOC106038177	39.1056	-2.78029	0.549898	-5.05601	4.28126e-07	8.93043e-06
LOC106037245	61.4704	-2.14083	0.423607	-5.05382	4.3307e-07	9.02357e-06
PPP1R17	30.9202	3.65465	0.723362	5.05231	4.36491e-07	9.0848e-06
NDC1	1339.04	-0.764421	0.15132	-5.05168	4.37934e-07	9.10477e-06
DRC7	261.577	-2.68918	0.532401	-5.05105	4.39394e-07	9.12506e-06
LOC106039393	438.792	-1.77144	0.350741	-5.05055	4.4054e-07	9.13879e-06
LOC106044634	535.497	1.17778	0.2334	5.04616	4.50782e-07	9.34095e-06
TMBIM4	4232.33	-1.09451	0.216921	-5.04567	4.51931e-07	9.35448e-06
TSPAN18	2613.4	1.09733	0.217496	5.0453	4.52806e-07	9.3623e-06
METTL4	641.935	1.12281	0.222575	5.04464	4.54382e-07	9.38459e-06
FBXO32	1552.84	1.01561	0.201405	5.04266	4.59104e-07	9.47171e-06
LOC106031220	233.164	-1.36267	0.270274	-5.04181	4.61148e-07	9.50348e-06
KIF11	1001.51	-2.33394	0.463089	-5.03993	4.65704e-07	9.57231e-06
FAM131B	133.126	2.37486	0.471221	5.0398	4.66012e-07	9.57231e-06
KLHL14	108.444	2.13166	0.422955	5.03992	4.65738e-07	9.57231e-06
LOC106030619	44.9276	-3.54464	0.703794	-5.03648	4.74176e-07	9.72939e-06
SLC40A1	3842.07	1.33128	0.264865	5.02625	5.00176e-07	1.02302e-05
PKN2	1596.65	1.00759	0.200466	5.02623	5.00216e-07	1.02302e-05
PLEKHA6	352.795	2.44163	0.485758	5.02643	4.99691e-07	1.02302e-05
TGFBI	1177.49	1.8426	0.366615	5.02599	5.0084e-07	1.02319e-05
RUNX1T1	641.277	1.79407	0.356988	5.02557	5.01941e-07	1.02433e-05
RTKN2	1499.74	-0.9955	0.198125	-5.0246	5.04495e-07	1.02843e-05
ZBTB42	236.268	1.50516	0.299597	5.02394	5.06231e-07	1.03085e-05
LOC106033929	349.368	1.32285	0.263382	5.02256	5.09871e-07	1.03714e-05
MACC1	167.157	1.80021	0.358499	5.0215	5.12693e-07	1.04176e-05
NISCH	1708.57	0.778248	0.155012	5.02056	5.15213e-07	1.04411e-05
ANTXRL	1328.53	1.79595	0.357701	5.02081	5.14529e-07	1.04411e-05
LOC106046456	121.476	2.45943	0.489882	5.02045	5.15512e-07	1.04411e-05
P2RY2	350.257	2.9192	0.58153	5.01986	5.171e-07	1.0462e-05
ARMC4	888.226	-1.78026	0.355007	-5.01471	5.31147e-07	1.07346e-05
DZIP1L	144.871	1.9077	0.380564	5.01282	5.36392e-07	1.0829e-05
BCL2	681.934	1.13608	0.226854	5.00799	5.50003e-07	1.10919e-05
CNTNAP2	212.084	1.2765	0.254922	5.00743	5.51613e-07	1.11125e-05
RD3	472.085	-2.03123	0.405729	-5.00638	5.54643e-07	1.11616e-05
FAP	750.08	-2.26973	0.453411	-5.00591	5.55992e-07	1.11768e-05
RSPO3	214.776	1.6518	0.330019	5.00517	5.5814e-07	1.1208e-05
CCNB2	1607.59	-2.06181	0.412231	-5.00158	5.68613e-07	1.14062e-05
LOC106035498	52.4141	-2.5665	0.51322	-5.00078	5.71002e-07	1.14419e-05
CRELD2	1823.44	-1.13358	0.226774	-4.99871	5.7715e-07	1.15283e-05
LOC106047418	81.1797	-2.93049	0.586239	-4.9988	5.76887e-07	1.15283e-05
LOC106030059	69.9075	-1.94018	0.388127	-4.99883	5.7678e-07	1.15283e-05
FAM179A	76.7802	-2.09853	0.419874	-4.99801	5.79263e-07	1.15583e-05
CKAP5	3976.06	-0.917915	0.183727	-4.99609	5.85037e-07	1.16611e-05
LOC106038466	83.6019	-3.87185	0.775068	-4.99549	5.8686e-07	1.16851e-05
LOC106039804	19.7986	-4.13019	0.826886	-4.99488	5.88731e-07	1.171e-05
PDZD9	185.371	-2.75766	0.552193	-4.99403	5.91335e-07	1.17493e-05
LOC106041935	127.965	-2.76044	0.55293	-4.99238	5.96388e-07	1.18373e-05
LOC106035881	34.7862	-3.21991	0.644994	-4.99216	5.97085e-07	1.18386e-05
LOC106038129	1675.99	-1.43256	0.287122	-4.98937	6.05756e-07	1.19979e-05
LOC106048288	1372.7	-1.72461	0.346017	-4.98419	6.22234e-07	1.23023e-05
HABP2	58.956	-3.04268	0.610473	-4.98413	6.22428e-07	1.23023e-05
LOC106048671	27.9619	-3.14522	0.631188	-4.98302	6.25982e-07	1.23595e-05
PTGFR	413.086	1.37833	0.276668	4.98191	6.2961e-07	1.24181e-05
LOC106040088	105.659	-3.20281	0.642923	-4.98164	6.30475e-07	1.24222e-05
NME6	730.303	1.03307	0.207449	4.97988	6.36239e-07	1.25227e-05
GREM2	48.2209	2.62541	0.527252	4.97942	6.37749e-07	1.25393e-05
LOC106032735	80.29	2.25135	0.452186	4.97882	6.39745e-07	1.25654e-05
UBR7	4300.57	0.990635	0.199111	4.9753	6.51465e-07	1.27823e-05
LOC106040875	21.5354	-4.86595	0.978158	-4.97461	6.53802e-07	1.28148e-05
LOC106042526	322.087	1.61304	0.324269	4.97438	6.54564e-07	1.28164e-05
LOC106044157	47.2391	-6.01942	1.21048	-4.97277	6.60044e-07	1.29103e-05
COPS5	1685.86	-1.37738	0.277069	-4.97124	6.65261e-07	1.29988e-05
LOC106048862	58.3199	-4.39725	0.884634	-4.9707	6.67111e-07	1.30214e-05
SLC22A15	438.526	0.911732	0.183465	4.96952	6.71187e-07	1.30875e-05
PVALB	1014.21	-1.47559	0.297038	-4.96767	6.77613e-07	1.31991e-05
LOC106034039	121.779	-2.86902	0.577668	-4.96654	6.81564e-07	1.32623e-05
MEIS1	749.003	0.832524	0.167647	4.96593	6.83726e-07	1.32907e-05
LOC106029981	33.149	-4.29059	0.864092	-4.96543	6.85499e-07	1.33114e-05
PIEZO2	499.907	1.73074	0.348618	4.96457	6.88524e-07	1.33564e-05
MTSS1	2185.24	1.10322	0.222296	4.96284	6.94689e-07	1.34621e-05
LOC106041315	1848.23	-1.03816	0.209202	-4.9625	6.95923e-07	1.34722e-05
LOC106039977	45.144	-4.21291	0.849053	-4.96189	6.98094e-07	1.35003e-05
DSP	1381.24	1.35207	0.272671	4.95861	7.10003e-07	1.36899e-05
DNA2	1556.75	-1.59433	0.321508	-4.95891	7.08903e-07	1.36899e-05
PDE4D	225.735	1.29052	0.26026	4.95859	7.10076e-07	1.36899e-05
WDR34	1123.01	-1.50234	0.303045	-4.95747	7.1416e-07	1.37545e-05
LOC106042459	27.8903	-6.26947	1.26622	-4.95132	7.37099e-07	1.41818e-05
KIAA2026	1888.89	-0.86413	0.174532	-4.95113	7.37855e-07	1.41819e-05
LOC106033283	80.424	-1.88156	0.380197	-4.94891	7.46321e-07	1.433e-05
LOC106031271	33.9548	-2.95452	0.597134	-4.94784	7.5043e-07	1.43942e-05
DRC1	1448.04	-2.29612	0.464178	-4.94663	7.55089e-07	1.44688e-05
EPS15	3133.84	-1.00203	0.202666	-4.94423	7.6447e-07	1.46337e-05
PICK1	2263.75	-1.6219	0.328081	-4.94361	7.66903e-07	1.46654e-05
ACADSB	1493.01	0.908468	0.183798	4.94274	7.70304e-07	1.47155e-05
GABRA2	309.695	1.47601	0.298649	4.94228	7.72144e-07	1.47357e-05
DNAL4	800.419	-1.19245	0.241301	-4.94177	7.74178e-07	1.47595e-05
TRAFD1	1015.4	-1.17471	0.23787	-4.93846	7.87409e-07	1.49966e-05
DNAJC12	168.43	1.78897	0.362413	4.93628	7.96274e-07	1.51501e-05
LOC106039625	580.141	-1.46294	0.296533	-4.93347	8.07828e-07	1.53544e-05
LOC106041875	361.368	-1.51338	0.306782	-4.93308	8.0943e-07	1.53694e-05
LOC106036554	51.5496	-4.31717	0.87523	-4.9326	8.11402e-07	1.53913e-05
TRAIP	920.529	-1.80315	0.365781	-4.9296	8.23976e-07	1.56141e-05
IQSEC3	998.74	-1.83691	0.372676	-4.92896	8.26685e-07	1.56497e-05
VIPR2	501.373	2.53763	0.515042	4.92703	8.34886e-07	1.57891e-05
KIF3B	1745.97	-1.16048	0.235586	-4.92591	8.39693e-07	1.58481e-05
CHD1	1800.01	0.982935	0.199536	4.9261	8.3886e-07	1.58481e-05
OXR1	1335.05	1.11082	0.225626	4.92329	8.51018e-07	1.60458e-05
LOC106034868	119.207	-1.70129	0.345706	-4.92121	8.60092e-07	1.62007e-05
CITED2	672.019	1.41972	0.288517	4.92075	8.62154e-07	1.62233e-05
PACRG	326.762	-2.89995	0.589424	-4.91998	8.65534e-07	1.62707e-05
LOC106033256	24.5227	-3.04068	0.618137	-4.9191	8.69441e-07	1.63278e-05
PDLIM4	2370.96	0.77642	0.157845	4.91887	8.70459e-07	1.63306e-05
CFAP61	454.66	-1.71703	0.34914	-4.91788	8.74875e-07	1.63972e-05
FAM184A	1628.2	-1.46532	0.297972	-4.91764	8.75946e-07	1.64009e-05
B4GALT6	314.491	-2.13571	0.434453	-4.91587	8.8389e-07	1.65332e-05
LOC106037987	57.5271	-3.92723	0.799084	-4.91467	8.89327e-07	1.66184e-05
EREG	692.631	-1.38776	0.282537	-4.91178	9.02541e-07	1.68486e-05
LOC106037991	64.543	1.78761	0.364008	4.91091	9.06526e-07	1.68895e-05
LOC106032080	37.9446	-2.55947	0.521164	-4.91106	9.05843e-07	1.68895e-05
CDV3	5644.73	-0.726865	0.148056	-4.90938	9.13627e-07	1.69967e-05
SNAP91	128.273	1.60793	0.327529	4.90929	9.14085e-07	1.69967e-05
NOL7	1338.51	-1.89394	0.385871	-4.90821	9.19091e-07	1.70562e-05
LOC106031286	87.6476	-2.47912	0.505093	-4.90824	9.1898e-07	1.70562e-05
ATP10B	266.865	1.3284	0.270765	4.90609	9.29117e-07	1.72252e-05
COPS4	2773.18	-1.00013	0.203911	-4.90471	9.35631e-07	1.73119e-05
LOC106041501	38.0886	-3.46158	0.705763	-4.90473	9.35556e-07	1.73119e-05
SAXO1	570.184	-3.0076	0.613397	-4.90318	9.42982e-07	1.74308e-05
LOC106046884	85.8157	-2.47938	0.505743	-4.90246	9.46451e-07	1.74778e-05
LOC106037619	85.3257	-2.77052	0.565239	-4.9015	9.511e-07	1.75464e-05
PUM2	3124.03	0.947243	0.193339	4.8994	9.6131e-07	1.77001e-05
IL7R	169.469	1.62758	0.332197	4.89943	9.61133e-07	1.77001e-05
LOC106038379	143.923	-2.83384	0.578469	-4.89886	9.63962e-07	1.77316e-05
MAPK4	177.841	-1.75398	0.358111	-4.89785	9.68885e-07	1.78048e-05
LOC106031355	40.3543	-3.91645	0.79986	-4.89641	9.76025e-07	1.79185e-05
LOC106038605	55.4773	-2.2822	0.466349	-4.89376	9.89287e-07	1.81443e-05
KIAA1524	490.505	-2.09603	0.428391	-4.8928	9.94102e-07	1.82149e-05
ANAPC10	836.653	-1.07831	0.220396	-4.8926	9.95134e-07	1.82161e-05
SIRT1	1831.5	0.857708	0.175354	4.8913	1.00174e-06	1.83191e-05
CNTRL	1959.37	-1.32418	0.270779	-4.89025	1.00707e-06	1.83988e-05
LOC106041131	105.88	-1.58553	0.324289	-4.88924	1.01225e-06	1.84755e-05
EPHA8	60.8174	-2.4142	0.493947	-4.88757	1.02089e-06	1.86152e-05
LOC106039571	53.9501	-5.02308	1.02807	-4.88594	1.02936e-06	1.87515e-05
USP13	228.356	-2.13029	0.436274	-4.88292	1.04526e-06	1.90228e-05
CLIC5	197.952	2.34968	0.48143	4.88064	1.05744e-06	1.92259e-05
LOC106041095	53.927	-3.54243	0.725951	-4.87971	1.06241e-06	1.92976e-05
LYAR	2500.79	-0.923463	0.189493	-4.87334	1.09726e-06	1.98998e-05
LOC106047763	20.5597	-5.23798	1.07484	-4.87327	1.09768e-06	1.98998e-05
LOC106037626	270.63	-3.23601	0.664072	-4.87298	1.09929e-06	1.99099e-05
LRRC6	265.972	-1.89676	0.389316	-4.87202	1.10461e-06	1.9987e-05
RPE65	43.5767	-3.47984	0.714328	-4.87149	1.10762e-06	2.00221e-05
CENPO	334.955	-1.27251	0.261441	-4.86728	1.13144e-06	2.04332e-05
KCNIP1	846.051	-2.09323	0.430321	-4.86436	1.1483e-06	2.07179e-05
FAM179B	1649.65	-0.840984	0.172905	-4.86385	1.15122e-06	2.07419e-05
FAM81A	534.302	-2.14917	0.441874	-4.86375	1.15184e-06	2.07419e-05
SYCP3	1126.89	-0.991459	0.2039	-4.86249	1.15921e-06	2.08547e-05
44445	1754.44	0.886988	0.182609	4.8573	1.18998e-06	2.13878e-05
AHNAK	4237.91	1.05059	0.216324	4.85656	1.19443e-06	2.14473e-05
LOC106035347	97.7985	1.73268	0.35679	4.8563	1.196e-06	2.14551e-05
LOC106044702	27.1497	-2.90763	0.598912	-4.85485	1.20478e-06	2.1592e-05
CCDC39	689.706	-1.86511	0.384228	-4.85418	1.20884e-06	2.16237e-05
SLC14A2	74.929	-2.45121	0.504951	-4.85436	1.20776e-06	2.16237e-05
LOC106045597	80.0365	-3.23878	0.66728	-4.8537	1.2118e-06	2.16561e-05
LOC106034489	22.436	-4.6068	0.949492	-4.85186	1.22311e-06	2.18375e-05
INPP5F	1950.61	1.32154	0.272437	4.85082	1.22953e-06	2.19313e-05
GPR19	81.239	-4.38868	0.904798	-4.85045	1.23181e-06	2.1947e-05
LOC106038416	150.499	-1.78263	0.367529	-4.8503	1.23274e-06	2.1947e-05
SLC10A1	61.7908	-3.30102	0.680928	-4.84782	1.24825e-06	2.22006e-05
LOC106043502	88.6508	-2.37172	0.489252	-4.84765	1.24934e-06	2.22006e-05
LOC106037954	710.957	-1.25521	0.258952	-4.84726	1.25181e-06	2.22235e-05
CYGB	2509.98	1.485	0.306374	4.84703	1.25326e-06	2.22282e-05
LOC106042375	27.7625	-3.57395	0.737633	-4.84516	1.2651e-06	2.24172e-05
LOC106042429	2565.38	-1.172	0.241972	-4.84352	1.27561e-06	2.25822e-05
LOC106039396	745.835	1.00339	0.20719	4.84285	1.27987e-06	2.2615e-05
KL	31.4973	2.79508	0.577154	4.84286	1.27982e-06	2.2615e-05
IL5RA	220.592	-1.38401	0.285896	-4.84095	1.29223e-06	2.2812e-05
LOC106048674	88.4558	1.71967	0.355264	4.84053	1.29496e-06	2.28388e-05
KMT2C	6460.36	1.14814	0.237214	4.84012	1.29762e-06	2.28429e-05
PHLDB2	1332.64	0.891179	0.184123	4.84013	1.29752e-06	2.28429e-05
CLIC6	202.474	1.70018	0.351301	4.83967	1.30055e-06	2.28731e-05
IQUB	355.114	-2.2283	0.460496	-4.83891	1.30555e-06	2.29397e-05
LOC106042488	22.7627	-3.41262	0.705382	-4.83797	1.31171e-06	2.30264e-05
TMCC1	1063	-0.987682	0.204206	-4.83669	1.32017e-06	2.31534e-05
LOC106045561	1187.57	1.38345	0.286067	4.83612	1.32401e-06	2.31991e-05
LOC106031097	41.1507	-2.86263	0.591988	-4.83563	1.32727e-06	2.32346e-05
LOC106038998	244.757	-2.10269	0.435392	-4.82943	1.36923e-06	2.39468e-05
CALB2	369.159	1.82537	0.377996	4.82907	1.37173e-06	2.39684e-05
LOC106037602	1454.75	1.47512	0.305509	4.82839	1.37643e-06	2.40283e-05
LOC106035457	49.7632	-2.06937	0.428762	-4.82639	1.39029e-06	2.42477e-05
NPHS2	46.0409	-2.74419	0.568682	-4.82553	1.39633e-06	2.43305e-05
MRPL34	898.217	-1.48324	0.30742	-4.82478	1.40157e-06	2.43992e-05
ARHGEF39	217.053	-1.23462	0.256044	-4.82191	1.42189e-06	2.47301e-05
LOC106049750	287.845	1.11291	0.230824	4.82148	1.42498e-06	2.47382e-05
LOC106031531	21.075	-3.98918	0.827368	-4.82153	1.42464e-06	2.47382e-05
COBL	1627.03	1.11398	0.23112	4.81994	1.43605e-06	2.48948e-05
LOC106038435	151.665	-1.93849	0.40219	-4.81985	1.43665e-06	2.48948e-05
JADE2	1932.18	1.17876	0.244608	4.81895	1.44313e-06	2.49841e-05
TMTC2	675.558	0.980738	0.203551	4.81815	1.44895e-06	2.5062e-05
LOC106029975	491.812	0.984796	0.204485	4.81598	1.46479e-06	2.53126e-05
LOC106043008	98.9695	-3.28498	0.682134	-4.81574	1.46656e-06	2.532e-05
LAYN	467.479	1.30686	0.271408	4.81513	1.47103e-06	2.5374e-05
LOC106032391	72.5283	-4.70075	0.976299	-4.81487	1.47298e-06	2.53844e-05
LOC106033657	385.476	1.00578	0.20897	4.81304	1.48651e-06	2.55941e-05
TEN1	577.111	1.2813	0.266249	4.8124	1.49129e-06	2.56529e-05
LOC106035880	108.931	-2.08558	0.433493	-4.8111	1.50102e-06	2.57967e-05
PIFO	131.293	-3.09623	0.643634	-4.81055	1.50517e-06	2.58445e-05
SH3GLB1	2032.36	-0.81201	0.168815	-4.81006	1.50887e-06	2.58843e-05
CREB3L1	1172.75	-1.50881	0.313773	-4.8086	1.51994e-06	2.60507e-05
IPO8	2888.85	-0.725526	0.150888	-4.80836	1.5217e-06	2.60571e-05
M1AP	345.643	-1.40338	0.291896	-4.8078	1.52601e-06	2.61072e-05
BHLHE40	441.822	1.70187	0.354045	4.80693	1.53266e-06	2.61971e-05
PDHA1	3286.59	-1.32999	0.276754	-4.80568	1.54226e-06	2.63372e-05
TOPORS	2767.8	-2.24699	0.467657	-4.80478	1.54922e-06	2.64321e-05
FAS	736.077	1.1075	0.230525	4.80424	1.5534e-06	2.64795e-05
COL6A2	3702.32	0.746132	0.155364	4.80247	1.56721e-06	2.66907e-05
COMMD6	1920.36	0.805876	0.167887	4.80012	1.5857e-06	2.69812e-05
LOC106031913	649.653	-1.75438	0.365507	-4.79985	1.58783e-06	2.69931e-05
HMGN2	6872.99	-0.943094	0.196539	-4.7985	1.59859e-06	2.71516e-05
IPO5	8747.95	-1.76649	0.368201	-4.79761	1.60568e-06	2.72473e-05
GPR143	100.875	-2.14218	0.446537	-4.79733	1.60798e-06	2.72618e-05
LOC106043029	782.758	1.03397	0.215552	4.79687	1.61165e-06	2.72994e-05
STPG1	69.9277	-2.48504	0.518176	-4.79573	1.62081e-06	2.743e-05
IFT46	1117.32	-1.25582	0.261876	-4.79548	1.62286e-06	2.744e-05
ATXN7	1101.11	-1.96775	0.410587	-4.79251	1.64704e-06	2.77741e-05
LOC106044120	61.3185	-4.02893	0.840644	-4.79267	1.64574e-06	2.77741e-05
LOC106038646	69.7471	-2.64623	0.552148	-4.7926	1.64634e-06	2.77741e-05
ZFAND4	1125.27	-1.33729	0.279214	-4.78948	1.67215e-06	2.81722e-05
LOC106043564	168.882	1.21836	0.254444	4.78834	1.68166e-06	2.83071e-05
LGR6	38.3475	-2.51932	0.526204	-4.78773	1.6868e-06	2.83683e-05
LOC106044555	79.458	-3.01163	0.629372	-4.78513	1.70875e-06	2.87119e-05
JAM3	1027.07	0.759296	0.158702	4.78443	1.71475e-06	2.8787e-05
HECA	2156.73	1.04937	0.21943	4.78224	1.73349e-06	2.90757e-05
CD82	3653.02	1.04478	0.218491	4.78183	1.73708e-06	2.91101e-05
MCM4	3456.47	-0.861387	0.18015	-4.78149	1.73997e-06	2.91325e-05
LOC106049496	150.652	-1.37424	0.287504	-4.77991	1.75375e-06	2.93371e-05
LOC106031882	149.658	-2.16602	0.453204	-4.77936	1.75857e-06	2.93917e-05
DSN1	1604.02	-1.34856	0.282396	-4.7754	1.79351e-06	2.99491e-05
LOC106038594	905.277	1.4231	0.298098	4.77392	1.80671e-06	3.01427e-05
CRYBA1	73.5217	-3.16895	0.663875	-4.7734	1.81137e-06	3.01938e-05
DYRK3	1420.01	-1.03542	0.216982	-4.7719	1.82492e-06	3.03928e-05
SLC16A2	437.089	1.08116	0.226588	4.77149	1.82867e-06	3.04015e-05
ARHGEF3	2826.83	1.13026	0.236874	4.77156	1.82805e-06	3.04015e-05
RAPH1	946.933	-1.24275	0.260485	-4.77089	1.8341e-06	3.04648e-05
LOC106036081	1283.98	1.02543	0.21496	4.77033	1.83922e-06	3.05229e-05
LOC106048962	161.831	-2.49239	0.522498	-4.77015	1.84093e-06	3.05244e-05
MPP6	1639.47	-1.54444	0.323788	-4.76992	1.84296e-06	3.05312e-05
CCDC70	47.4205	-6.04375	1.26784	-4.76696	1.87029e-06	3.09568e-05
LOC106030577	28.4312	-3.3681	0.707051	-4.76359	1.90182e-06	3.14509e-05
LOC106048380	32.9404	2.63177	0.552908	4.75988	1.93708e-06	3.2006e-05
MICU3	691.522	0.995875	0.209297	4.75819	1.95339e-06	3.22472e-05
ETS1	344.221	1.43197	0.30102	4.75706	1.96433e-06	3.23993e-05
LOC106042609	39.8891	-2.25817	0.47476	-4.75644	1.97039e-06	3.24709e-05
ZNF395	331.792	1.40558	0.295542	4.75593	1.97535e-06	3.25242e-05
ANKRD12	3583.16	-0.879321	0.184926	-4.75499	1.98455e-06	3.26472e-05
LOC106046395	27.9931	-4.92516	1.03615	-4.75331	2.00117e-06	3.28918e-05
CEP170B	2136.31	0.804564	0.169286	4.75269	2.00727e-06	3.29633e-05
TFAP4	506.536	0.914899	0.192545	4.7516	2.01809e-06	3.31122e-05
CEP192	1819.5	-0.928195	0.195401	-4.75021	2.03207e-06	3.33125e-05
HSPA12A	979.723	1.31965	0.277886	4.7489	2.04529e-06	3.3471e-05
RNF32	70.4369	-4.01875	0.846227	-4.74902	2.04409e-06	3.3471e-05
LOC106033084	40.0701	-5.20057	1.09522	-4.74844	2.04995e-06	3.3518e-05
SLITRK3	90.69	2.33616	0.492423	4.74422	2.09315e-06	3.41948e-05
TGFB2	256.372	1.69192	0.356809	4.7418	2.11826e-06	3.45749e-05
CDC42BPB	2311.51	0.782945	0.165183	4.73986	2.13868e-06	3.48618e-05
LOC106041153	155.617	-1.508	0.318159	-4.73978	2.13953e-06	3.48618e-05
CBFB	918.548	1.10192	0.232802	4.73328	2.20918e-06	3.5964e-05
STRA6	158.22	2.37487	0.501756	4.73312	2.21099e-06	3.5964e-05
LOC106039598	522.904	-1.73865	0.367581	-4.72998	2.24547e-06	3.64933e-05
UBE2Q1	2354.93	-1.27597	0.269797	-4.72938	2.25208e-06	3.65691e-05
CDC7	461.591	-1.1491	0.243079	-4.72727	2.27556e-06	3.69185e-05
OXCT1	1282.89	0.768433	0.162572	4.72671	2.28184e-06	3.69886e-05
IFT88	984.602	-1.42881	0.302338	-4.72587	2.29132e-06	3.71023e-05
LOC106033114	224.596	-1.16107	0.24569	-4.72574	2.29279e-06	3.71023e-05
LOC106038693	368.426	-2.29466	0.485765	-4.7238	2.31474e-06	3.74254e-05
ADIG	149.911	-1.87577	0.397128	-4.72335	2.31995e-06	3.74774e-05
ALPK3	1341.31	1.07907	0.228474	4.72292	2.32485e-06	3.75243e-05
PRDM1	63.6481	2.15645	0.456797	4.72081	2.34908e-06	3.7883e-05
LOC106048931	134.978	-2.20222	0.466966	-4.71601	2.40512e-06	3.87535e-05
NCOR2	3093.95	0.899227	0.190694	4.71556	2.41047e-06	3.88065e-05
CUL3	4153.9	-1.19647	0.253914	-4.71212	2.45157e-06	3.94345e-05
USP38	2436.07	-1.46405	0.310767	-4.71108	2.46412e-06	3.96025e-05
LOC106033908	252.499	-1.6544	0.351203	-4.71065	2.46926e-06	3.96512e-05
LOC106033066	141.254	-1.59585	0.338917	-4.70868	2.4933e-06	4.00032e-05
PLIN1	39.6478	-2.32676	0.494337	-4.70683	2.516e-06	4.03331e-05
LCT	307.432	-1.15619	0.245717	-4.70537	2.53402e-06	4.05874e-05
LOC106037476	41.2947	-4.7838	1.01689	-4.70436	2.54662e-06	4.07545e-05
TMEM106A	455.446	-1.91384	0.40684	-4.70417	2.54898e-06	4.07577e-05
KIF6	236.416	-2.5102	0.533841	-4.70216	2.5743e-06	4.11276e-05
CHMP1A	1114.33	-0.729484	0.155191	-4.70057	2.59442e-06	4.1414e-05
CENPT	1313.42	-1.72765	0.367615	-4.69962	2.60646e-06	4.15583e-05
LOC106041763	54.2006	-2.98973	0.636179	-4.69951	2.60788e-06	4.15583e-05
SENP8	923.256	-1.70393	0.362593	-4.69929	2.61061e-06	4.15668e-05
ACOT7	1648.29	-1.70797	0.363567	-4.69781	2.62961e-06	4.1834e-05
PLCZ1	1196.34	-4.76179	1.01373	-4.69729	2.63637e-06	4.19061e-05
DNAH3	679.948	-1.56568	0.333488	-4.69486	2.6679e-06	4.23715e-05
HENMT1	338.697	-1.13362	0.241473	-4.69462	2.67101e-06	4.23851e-05
LOC106048948	330.95	-1.15046	0.245241	-4.69116	2.71661e-06	4.30362e-05
ANO7	33.1842	-2.98223	0.635701	-4.69124	2.71549e-06	4.30362e-05
ARMC3	384.9	-1.94102	0.413835	-4.69033	2.72771e-06	4.31757e-05
DCST1	213.294	-6.63928	1.41603	-4.68864	2.75023e-06	4.34858e-05
LOC106031744	100.143	-2.68672	0.573043	-4.68852	2.75191e-06	4.34858e-05
ZMYND11	1096.06	1.20617	0.257364	4.68661	2.77767e-06	4.38561e-05
CKB	5632.62	-1.83746	0.392111	-4.68607	2.78508e-06	4.39361e-05
BLZF1	1011.21	-0.942827	0.201242	-4.68503	2.79917e-06	4.40846e-05
LOC106037996	746.77	-1.90614	0.406852	-4.68509	2.79839e-06	4.40846e-05
TRMT5	2059.29	-1.75648	0.374943	-4.68466	2.80431e-06	4.41287e-05
ZDBF2	707.72	-0.960766	0.205116	-4.684	2.81326e-06	4.42326e-05
LOC106030375	161.929	-2.09424	0.448203	-4.67253	2.97514e-06	4.67387e-05
MYT1	160.199	-3.89623	0.834282	-4.67015	3.00974e-06	4.72429e-05
PRPS2	47.5664	3.56687	0.763868	4.66948	3.0196e-06	4.73582e-05
FAM13C	375.05	-1.92429	0.412172	-4.66864	3.03195e-06	4.75124e-05
LOC106045826	651.83	-1.50113	0.321604	-4.66765	3.04671e-06	4.75986e-05
UNC93A	96.3369	-3.84786	0.82433	-4.66786	3.04357e-06	4.75986e-05
MYL4	73.9434	-2.82354	0.604877	-4.66797	3.04198e-06	4.75986e-05
LOC106034109	20.859	-4.20033	0.899893	-4.66759	3.04757e-06	4.75986e-05
ATP6V1H	2960.92	-0.938357	0.20105	-4.66728	3.05219e-06	4.76313e-05
CERS6	612.111	1.07258	0.229845	4.66654	3.06316e-06	4.7763e-05
ASF1A	1115.73	-1.34587	0.288483	-4.66535	3.08094e-06	4.80006e-05
PRNP	1130.71	1.31236	0.281394	4.66379	3.10433e-06	4.83249e-05
LOC106031177	680.408	0.912935	0.195791	4.66281	3.11925e-06	4.85091e-05
BEGAIN	30.8544	2.65206	0.568785	4.66267	3.12131e-06	4.85091e-05
LOC106043048	201.909	-1.52809	0.327784	-4.66188	3.13332e-06	4.86556e-05
LOC106043278	51.0828	-2.58038	0.553669	-4.6605	3.15441e-06	4.89428e-05
DNAJC24	1042.73	-1.27911	0.274654	-4.65717	3.20584e-06	4.96998e-05
NPY	103.542	2.38072	0.511215	4.65699	3.20859e-06	4.97014e-05
LOC106039818	106.281	-3.15	0.676501	-4.65632	3.21913e-06	4.98237e-05
AK7	328.375	-2.58952	0.556232	-4.65546	3.23261e-06	4.99913e-05
PDE6C	67.7047	-1.75966	0.378093	-4.65404	3.25496e-06	5.02956e-05
LOC106048401	42.6636	-2.91938	0.627563	-4.65193	3.28835e-06	5.077e-05
PKD2L2	394.239	-1.6452	0.353839	-4.64958	3.32618e-06	5.13119e-05
KIF7	1536.6	0.887321	0.190922	4.64756	3.3588e-06	5.17728e-05
GKAP1	2685.85	-0.968785	0.208545	-4.64545	3.39341e-06	5.2171e-05
COCH	284.263	-2.1961	0.472748	-4.64538	3.39448e-06	5.2171e-05
TMEM138	576.011	-1.67995	0.361646	-4.64531	3.39571e-06	5.2171e-05
FAM135B	150.417	-2.29306	0.493582	-4.64576	3.38823e-06	5.2171e-05
LOC106043101	44.979	-2.59839	0.559451	-4.64453	3.40859e-06	5.23262e-05
PARP11	248.041	-2.00781	0.43234	-4.64405	3.41643e-06	5.24038e-05
LOC106037448	88.7599	-2.6429	0.569132	-4.64374	3.42156e-06	5.24398e-05
LOC106033034	131.368	-3.90003	0.83991	-4.64338	3.4275e-06	5.24882e-05
MCC	1514.43	0.74507	0.160561	4.64043	3.47692e-06	5.31272e-05
AGBL2	120.226	-1.93967	0.417999	-4.64038	3.47769e-06	5.31272e-05
LOC106047486	39.0296	-2.4084	0.518998	-4.64048	3.47599e-06	5.31272e-05
TMC5	339.127	-1.95177	0.420633	-4.64007	3.48299e-06	5.31649e-05
TUBD1	276.266	-1.71999	0.37072	-4.6396	3.49079e-06	5.32409e-05
TACC3	1756.06	-0.974997	0.210162	-4.63927	3.49639e-06	5.32831e-05
CCNA1	1081.52	-2.0245	0.436478	-4.63826	3.51356e-06	5.35015e-05
LOC106049341	112.749	-2.57321	0.554811	-4.638	3.51795e-06	5.35252e-05
LOC106049473	182.644	-1.32957	0.286746	-4.63677	3.53895e-06	5.38012e-05
LOC106036083	1139.18	0.724988	0.156387	4.63586	3.55459e-06	5.39953e-05
LOC106045378	73.1742	-1.68039	0.36252	-4.63529	3.56434e-06	5.40999e-05
LOC106039590	86.7218	-3.61767	0.780555	-4.63474	3.57379e-06	5.41996e-05
IGFBP1	127.639	1.88536	0.406943	4.63298	3.60443e-06	5.46203e-05
REPS2	2004.55	1.17847	0.254404	4.63228	3.61659e-06	5.47467e-05
LOC106035848	85.6682	-2.11654	0.456923	-4.63217	3.61858e-06	5.47467e-05
LOC106035027	22.7988	-3.15813	0.681819	-4.63191	3.62301e-06	5.47697e-05
FHIT	225.974	-2.14925	0.46403	-4.63171	3.62656e-06	5.47794e-05
CCDC36	550.692	-1.19514	0.258055	-4.63135	3.63283e-06	5.48301e-05
LOC106044926	22.2505	-3.23258	0.698183	-4.63	3.65671e-06	5.51463e-05
LOC106046172	1242.6	-1.43081	0.309059	-4.62957	3.66424e-06	5.52157e-05
CYYR1	698.553	1.39956	0.302319	4.62941	3.66718e-06	5.52158e-05
TBPL2	50.1216	-2.09102	0.45188	-4.62738	3.70327e-06	5.57147e-05
LOC106042577	74.0252	-2.80354	0.606086	-4.62565	3.73421e-06	5.61353e-05
NR0B2	150.797	-2.13651	0.461937	-4.62511	3.74407e-06	5.62387e-05
TCF24	292.062	-1.69837	0.367364	-4.62314	3.77973e-06	5.67292e-05
PTGFRN	1800.07	0.896803	0.194002	4.62265	3.78869e-06	5.68183e-05
WDR82	1901.26	-1.1151	0.241435	-4.61863	3.86286e-06	5.78846e-05
RFX4	121.546	-2.1047	0.455761	-4.61799	3.87473e-06	5.79818e-05
LOC106037447	57.5425	-1.91201	0.414038	-4.61795	3.87551e-06	5.79818e-05
CREB3L2	4888.2	0.987607	0.213892	4.61732	3.88736e-06	5.8113e-05
NEIL3	61.8983	-3.02953	0.656267	-4.61632	3.90609e-06	5.83466e-05
LOC106030505	68.6264	-4.27636	0.926489	-4.61566	3.91845e-06	5.84849e-05
PDE3A	619.687	1.07698	0.233417	4.61396	3.95066e-06	5.88257e-05
LOC106045362	47.0335	-5.40518	1.17145	-4.61409	3.94813e-06	5.88257e-05
GUCY2F	59.9286	-1.69202	0.366716	-4.61398	3.95037e-06	5.88257e-05
LOC106029931	81.9366	-2.57375	0.557894	-4.61334	3.96248e-06	5.89552e-05
ACSBG1	585.994	-1.21808	0.264045	-4.61317	3.96581e-06	5.89581e-05
BRD3	1963.11	-1.86224	0.403871	-4.61097	4.00794e-06	5.95375e-05
AKT3	365.019	0.892206	0.193591	4.60872	4.05159e-06	6.01385e-05
KCNU1	445.889	-1.51634	0.329206	-4.60605	4.10395e-06	6.08677e-05
LOC106046290	85.9329	1.71667	0.372726	4.60572	4.11044e-06	6.0916e-05
C1QBP	2081.42	0.674632	0.146489	4.60533	4.11814e-06	6.09822e-05
LAMA4	1146.77	1.10653	0.240349	4.60383	4.14801e-06	6.13762e-05
ATP8A1	1001.42	-0.932235	0.202599	-4.60139	4.19685e-06	6.20501e-05
CDK5RAP2	2346.43	-1.56235	0.339554	-4.60118	4.201e-06	6.20628e-05
LOC106048210	62.9195	-3.20563	0.696736	-4.60093	4.20609e-06	6.20893e-05
GBE1	1242.27	1.14471	0.248892	4.59924	4.24044e-06	6.24984e-05
E2F1	198.878	-1.65618	0.36009	-4.59936	4.2379e-06	6.24984e-05
HHEX	163.474	1.16755	0.25388	4.59882	4.24892e-06	6.25744e-05
LOC106044408	62.0863	-2.30784	0.502098	-4.59639	4.29882e-06	6.32599e-05
TBCA	1583.14	-1.20349	0.26187	-4.59575	4.31194e-06	6.32755e-05
LOC106049835	2062.32	1.05575	0.229727	4.59568	4.31332e-06	6.32755e-05
DSEL	508.937	1.38642	0.301659	4.59598	4.30713e-06	6.32755e-05
SLITRK5	72.0984	2.53127	0.550766	4.59591	4.30861e-06	6.32755e-05
GALNT12	546.904	1.15738	0.251902	4.59458	4.3362e-06	6.35616e-05
SDCCAG8	1150.96	0.722845	0.157387	4.59278	4.37379e-06	6.40628e-05
LOC106046276	155.997	-2.80232	0.610821	-4.58779	4.47958e-06	6.55613e-05
BIRC6	2932.39	0.739107	0.161124	4.5872	4.49223e-06	6.56954e-05
FZD6	1965.07	0.887066	0.193418	4.58625	4.51271e-06	6.59436e-05
AGBL4	236.518	-1.06792	0.232912	-4.58507	4.53829e-06	6.6266e-05
LOC106029672	21.7883	-5.32299	1.16112	-4.58434	4.55415e-06	6.64462e-05
SMAD9	3055.69	1.10742	0.24165	4.58274	4.58925e-06	6.69065e-05
LOC106044098	32.1768	-3.7959	0.828945	-4.57919	4.66774e-06	6.79981e-05
METTL15	138.116	-2.14256	0.467989	-4.57823	4.68917e-06	6.82575e-05
LOC106046313	84.282	-1.62663	0.355511	-4.57547	4.75145e-06	6.91107e-05
CCDC79	529.44	-1.84501	0.403322	-4.57454	4.77259e-06	6.93111e-05
LOC106044077	351.273	-3.13093	0.684408	-4.57465	4.77006e-06	6.93111e-05
LOC106038767	63.3286	-3.47172	0.759074	-4.57363	4.79347e-06	6.95607e-05
TTLL2	457.385	-2.3001	0.502931	-4.5734	4.79873e-06	6.95834e-05
VPS37B	4060.35	0.992552	0.217156	4.57068	4.86148e-06	7.04391e-05
CREB5	116.101	1.43901	0.31487	4.57018	4.87306e-06	7.05526e-05
LOC106047573	229.671	-1.88417	0.412391	-4.56889	4.90305e-06	7.09323e-05
HCFC2	1368.65	0.966773	0.211639	4.56803	4.92323e-06	7.11695e-05
MYO15A	3395.7	-1.0509	0.230116	-4.56684	4.95131e-06	7.15206e-05
LIN9	1085.02	-0.991161	0.217136	-4.56471	5.00184e-06	7.21951e-05
LOC106044278	51.937	-2.74247	0.600825	-4.5645	5.00686e-06	7.22123e-05
LOC106037565	309.582	1.95918	0.42926	4.56408	5.0168e-06	7.23003e-05
LOC106043081	144.737	-3.49833	0.766687	-4.56292	5.04459e-06	7.25896e-05
LOC106039942	56.8305	-2.67749	0.586778	-4.56304	5.04188e-06	7.25896e-05
HECTD4	3231.27	1.09212	0.239378	4.56234	5.05856e-06	7.27352e-05
LOC106048305	87.6872	1.41753	0.310768	4.56139	5.0817e-06	7.30122e-05
TSC2	4021.77	0.750372	0.164544	4.5603	5.10796e-06	7.32776e-05
LOC106033879	154.637	-2.58083	0.565932	-4.56031	5.10777e-06	7.32776e-05
TMEM254	3283.64	-1.81521	0.398069	-4.56004	5.11443e-06	7.33146e-05
SPEF2	739.655	-1.28157	0.281225	-4.55711	5.18613e-06	7.42859e-05
TSKU	147.1	1.79501	0.394253	4.55295	5.28991e-06	7.57149e-05
HFM1	529.829	-1.10448	0.242664	-4.55149	5.32668e-06	7.616e-05
LOC106041764	69.8287	-2.72294	0.598264	-4.5514	5.3291e-06	7.616e-05
LOC106042988	179.409	-1.34044	0.294538	-4.551	5.33918e-06	7.62462e-05
MORN2	120.891	-2.13294	0.468826	-4.54953	5.3765e-06	7.6721e-05
LOC106041057	32.4754	-4.11891	0.905527	-4.54864	5.39948e-06	7.69906e-05
ALB	52.5665	-2.29487	0.504543	-4.54842	5.4051e-06	7.70125e-05
LOC106042204	64.1428	-3.83014	0.842179	-4.5479	5.4185e-06	7.7145e-05
LOC106029655	261.795	-1.08346	0.238258	-4.54744	5.43025e-06	7.72539e-05
LOC106042669	34.9693	-3.22362	0.709027	-4.54654	5.45345e-06	7.75254e-05
LOC106044454	44.5928	-2.45875	0.540836	-4.5462	5.46223e-06	7.75917e-05
SLC25A30	758.419	1.05285	0.231602	4.54596	5.46845e-06	7.76215e-05
FAM8A1	808.214	0.835298	0.183791	4.54483	5.49788e-06	7.78047e-05
DUSP8	449.6	2.37655	0.522885	4.54507	5.49157e-06	7.78047e-05
NT5C1A	74.317	2.16229	0.475756	4.54496	5.49451e-06	7.78047e-05
LOC106031301	208.008	-1.28747	0.283258	-4.54523	5.48765e-06	7.78047e-05
CCDC157	228.66	-2.60771	0.573863	-4.54414	5.51599e-06	7.80024e-05
CDH10	674.22	1.38048	0.303887	4.54275	5.55263e-06	7.84617e-05
GTF2A2	1222.16	-0.843707	0.185823	-4.54038	5.61526e-06	7.92871e-05
TPRG1L	1841.52	0.81131	0.178748	4.53886	5.65601e-06	7.98027e-05
ING5	1218.73	0.749097	0.165087	4.53758	5.69029e-06	8.02263e-05
LOC106032318	89.1842	-1.86014	0.410025	-4.53665	5.71536e-06	8.05194e-05
FMN2	196.516	-1.46563	0.323167	-4.53522	5.75434e-06	8.09712e-05
LOC106031503	47.5739	-2.49586	0.550335	-4.53516	5.75603e-06	8.09712e-05
BBS4	1655.94	-0.793017	0.17488	-4.53465	5.76998e-06	8.10553e-05
LOC106042589	188.393	-1.17825	0.259834	-4.53462	5.77061e-06	8.10553e-05
LOC106044678	104.757	-1.77368	0.391173	-4.53425	5.78076e-06	8.11374e-05
CREBRF	2449.98	1.01677	0.224257	4.53397	5.78855e-06	8.11387e-05
LOC106031299	327.195	-1.20218	0.265151	-4.53394	5.78947e-06	8.11387e-05
RICTOR	1498.64	0.742301	0.163755	4.533	5.81516e-06	8.14382e-05
RNF144B	697.409	0.92838	0.204873	4.53148	5.85716e-06	8.1846e-05
RBM20	522.257	1.85092	0.408458	4.53148	5.85732e-06	8.1846e-05
LOC106042211	115.561	-1.43534	0.316741	-4.53159	5.85416e-06	8.1846e-05
HERC2	6817.24	0.865128	0.190938	4.53093	5.87242e-06	8.19963e-05
PXDC1	402.195	1.07527	0.237373	4.52988	5.90173e-06	8.23261e-05
LOC106036407	29.5495	-2.50146	0.552228	-4.52977	5.90479e-06	8.23261e-05
RGS22	331.017	-3.00965	0.664447	-4.52955	5.91087e-06	8.23499e-05
LOC106040130	223.092	-2.01373	0.444698	-4.5283	5.94593e-06	8.27773e-05
PHLPP1	2106.28	0.946863	0.209139	4.52743	5.97054e-06	8.30584e-05
STYX	302.838	-1.03347	0.228301	-4.52681	5.98812e-06	8.32414e-05
ARF4	3544.78	-0.652146	0.14408	-4.52627	6.00326e-06	8.33904e-05
SORL1	5135.73	1.1982	0.26479	4.52509	6.03695e-06	8.37965e-05
LOC106043112	275.921	1.13891	0.251744	4.52409	6.06566e-06	8.41331e-05
SLC25A24	1076.32	0.772191	0.170719	4.52318	6.09179e-06	8.44334e-05
HAO1	126.804	-3.12004	0.689969	-4.52199	6.12595e-06	8.48445e-05
LOC106040707	2153.41	-0.855488	0.189236	-4.52074	6.16227e-06	8.52847e-05
LOC106033889	26.0436	-3.63247	0.803633	-4.52006	6.18209e-06	8.54962e-05
LOC106041481	209.158	-1.26672	0.280308	-4.51902	6.21268e-06	8.58562e-05
SFRP1	639.666	1.00258	0.221907	4.518	6.24258e-06	8.62062e-05
COL9A3	724.55	-0.995673	0.220434	-4.51687	6.2759e-06	8.6552e-05
LOC106036854	34.0455	-3.75783	0.831959	-4.51684	6.27681e-06	8.6552e-05
APOB	104.956	3.43688	0.760931	4.51668	6.28164e-06	8.65552e-05
LOC106039888	71.3045	-3.54015	0.783913	-4.516	6.30201e-06	8.67724e-05
ARHGAP28	370.142	1.96948	0.436154	4.51555	6.31517e-06	8.68901e-05
CNNM2	4105.53	0.786909	0.174276	4.51531	6.32248e-06	8.69271e-05
LOC106029915	38.6847	-3.75381	0.831933	-4.51216	6.41714e-06	8.81643e-05
SPATA16	369.163	-4.88035	1.08173	-4.51164	6.4329e-06	8.83164e-05
PRKCD	953.398	0.790549	0.175266	4.51056	6.46565e-06	8.87014e-05
DLC1	880.354	1.26633	0.280803	4.50966	6.49312e-06	8.90134e-05
LOC106032652	72.2384	-4.5991	1.02046	-4.50688	6.57877e-06	9.0122e-05
VPS13D	2910.92	0.969188	0.215056	4.50668	6.58497e-06	9.01414e-05
BPTF	3829.82	0.994666	0.220792	4.50499	6.63751e-06	9.07946e-05
LOC106043539	108.639	-2.62567	0.582881	-4.50465	6.64839e-06	9.08774e-05
TMSB4X	126.08	-2.7433	0.60911	-4.50379	6.67519e-06	9.11776e-05
LOC106041866	66.1719	-2.80022	0.62197	-4.50219	6.72575e-06	9.18016e-05
REXO2	1453.72	-0.677006	0.150419	-4.50081	6.76946e-06	9.23314e-05
LOC106043958	43.9606	-2.46827	0.548428	-4.50063	6.77531e-06	9.23443e-05
SCCPDH	6455.62	-1.2145	0.269898	-4.49986	6.79983e-06	9.26114e-05
TEX36	1417.32	-3.88193	0.863077	-4.49778	6.86659e-06	9.3453e-05
LOC106046948	15.7399	-4.82523	1.07321	-4.49609	6.92133e-06	9.413e-05
CILP2	101.203	-3.36253	0.747963	-4.49559	6.93783e-06	9.42865e-05
LOC106040063	64.762	-2.26017	0.502771	-4.49543	6.94298e-06	9.42883e-05
SYNE2	13120.2	0.90831	0.202168	4.49284	7.02785e-06	9.53035e-05
LOC106040686	18.267	-3.56623	0.793735	-4.49298	7.02345e-06	9.53035e-05
PTPN12	2048.84	-0.966689	0.215216	-4.49172	7.06519e-06	9.5741e-05
SSH2	777.727	-1.10251	0.24564	-4.48829	7.17961e-06	9.72118e-05
MAP9	1088.11	-2.51461	0.560275	-4.48816	7.18405e-06	9.72118e-05
TMTC1	1040.56	1.01071	0.225204	4.48797	7.19037e-06	9.72274e-05
DDX4	5829.45	-0.927064	0.206637	-4.48645	7.2421e-06	9.78087e-05
FBXL21	1625.11	1.378	0.307152	4.4864	7.24374e-06	9.78087e-05
IFT122	2368.79	-0.837751	0.186749	-4.48597	7.25827e-06	9.79153e-05
LOC106035113	75.4396	-2.70143	0.602209	-4.48586	7.26204e-06	9.79153e-05
CACNG5	85.233	-1.66058	0.370258	-4.48493	7.29377e-06	9.82728e-05
LOC106040319	86.4448	-2.54776	0.568763	-4.47948	7.48268e-06	0.000100674
LOC106046201	24.2866	-6.07608	1.35638	-4.47961	7.47787e-06	0.000100674
LOC106046291	90.4135	-2.12937	0.4755	-4.47817	7.52843e-06	0.000101217
LOC106033299	75.7107	-1.85844	0.415078	-4.47733	7.55822e-06	0.000101545
LOC106048089	4124.23	-1.75071	0.391111	-4.47625	7.59638e-06	0.000101985
UBE3C	6200.93	0.784304	0.175223	4.47603	7.60424e-06	0.000102018
KRIT1	903.06	-1.15858	0.259018	-4.47296	7.71455e-06	0.000103351
SALL4	927.14	1.11556	0.249395	4.47305	7.71122e-06	0.000103351
DESI1	375.659	-1.22481	0.273883	-4.47201	7.74872e-06	0.000103735
AKAP9	1960.84	0.661154	0.147917	4.46977	7.83029e-06	0.000104752
FMN1	1164.3	0.757685	0.16959	4.46775	7.90462e-06	0.000105672
SLC2A2	54.7462	-2.32827	0.521272	-4.46652	7.95011e-06	0.000106204
FAM72A	400.955	-1.11544	0.249781	-4.46567	7.98193e-06	0.000106554
LOC106048400	51.1568	-3.73756	0.837301	-4.46382	8.05111e-06	0.000107401
SH3GLB2	897.007	-0.874441	0.195957	-4.46242	8.10375e-06	0.000108027
PIAS2	1730.84	-0.93656	0.209944	-4.46099	8.15808e-06	0.000108674
TTLL10	459.314	-2.95107	0.661605	-4.46047	8.17814e-06	0.000108865
ARHGDIB	700.08	1.40323	0.314695	4.45902	8.2334e-06	0.000109523
TOP3B	2215.49	0.937756	0.210317	4.45878	8.24272e-06	0.000109569
GINS2	367.739	-1.13313	0.254167	-4.4582	8.26498e-06	0.000109788
LOC106037950	653.337	-4.37661	0.981984	-4.4569	8.31516e-06	0.000110377
LOC106038169	26.2098	-3.49204	0.783664	-4.45605	8.34853e-06	0.000110742
MRPL27	875.635	-1.25442	0.281616	-4.45437	8.41405e-06	0.000111532
LHX9	562.65	0.869241	0.19516	4.45398	8.42913e-06	0.000111653
LOC106039015	34.1523	-4.72483	1.06092	-4.45353	8.44695e-06	0.000111811
MTAP	1674.08	0.722342	0.16224	4.45232	8.49491e-06	0.000112367
SYNE3	329.843	-2.20875	0.496401	-4.44953	8.60589e-06	0.000113755
LOC106038795	488.491	-0.937574	0.210811	-4.44746	8.68926e-06	0.000114776
GRIN2B	198.685	-1.52584	0.343193	-4.44602	8.74746e-06	0.000115464
LOC106036753	92.8254	-2.88923	0.649949	-4.44533	8.7758e-06	0.000115757
FBXL14	524.38	-0.956737	0.215237	-4.44504	8.78759e-06	0.000115831
BTBD10	1060.56	-0.944406	0.212548	-4.44325	8.86089e-06	0.000116716
LOC106048153	185.39	1.46365	0.329466	4.44251	8.89173e-06	0.00011704
LPCAT1	494.345	-1.43986	0.324167	-4.44172	8.92446e-06	0.000117389
LOC106035757	50.9186	-3.82346	0.860954	-4.44096	8.95599e-06	0.000117722
C1QTNF2	308.939	1.69646	0.382038	4.44056	8.97235e-06	0.000117854
NPR1	389.423	0.998056	0.224858	4.43861	9.0542e-06	0.000118764
RASEF	804.061	2.09663	0.472361	4.43862	9.05382e-06	0.000118764
LOC106032806	869.784	0.735246	0.165659	4.4383	9.06713e-06	0.000118823
SULT1B1	243.155	-2.48003	0.558791	-4.4382	9.0713e-06	0.000118823
LOC106047038	134.893	-2.59116	0.584159	-4.43572	9.17665e-06	0.000120039
LOC106043777	66.7216	-1.6968	0.382532	-4.43571	9.17691e-06	0.000120039
LOC106030527	109.527	-1.90391	0.429418	-4.43369	9.26338e-06	0.000121007
LOC106031000	26.4022	-3.78819	0.854412	-4.43368	9.26377e-06	0.000121007
GAK	1217.15	1.18111	0.266456	4.43268	9.3069e-06	0.000121486
OTOP3	54.3789	-4.58714	1.03518	-4.43124	9.36917e-06	0.000122215
HGFAC	201.646	-1.4526	0.327874	-4.43037	9.40726e-06	0.000122626
TGS1	1221.63	1.00842	0.227649	4.42971	9.43583e-06	0.000122914
SLC25A40	42.3371	-3.58571	0.809706	-4.42841	9.49323e-06	0.000123576
NPSR1	35.9804	3.13554	0.708104	4.42808	9.50775e-06	0.00012368
LOC106039432	38.8373	-3.23175	0.729868	-4.42785	9.51754e-06	0.000123721
GJA10	19.3175	-3.30842	0.747328	-4.427	9.55509e-06	0.000124124
DCTD	619.147	-0.823152	0.186014	-4.42521	9.63492e-06	0.000125075
MAST3	1800.62	-1.49052	0.336856	-4.4248	9.65331e-06	0.000125141
ZAR1L	113.643	-1.99387	0.45061	-4.42482	9.65219e-06	0.000125141
LOC106032011	31.9648	-7.37942	1.668	-4.42413	9.68337e-06	0.000125444
LOC106037259	804.543	-0.896492	0.20267	-4.4234	9.71607e-06	0.000125781
LOC106034027	622.63	-1.44461	0.326611	-4.42302	9.73329e-06	0.000125918
CCNF	360.488	-1.04363	0.235962	-4.42286	9.74006e-06	0.000125919
LOC106044800	354.941	-5.4906	1.24155	-4.42236	9.76295e-06	0.000126128
THUMPD3	4281.29	-0.592019	0.133893	-4.42157	9.79843e-06	0.000126471
TNFRSF17	63.7293	-2.26893	0.513161	-4.42148	9.8029e-06	0.000126471
LOC106030026	35.7769	-2.10438	0.47623	-4.41883	9.92376e-06	0.000127942
TRAF3IP1	819.508	-1.63237	0.36945	-4.41838	9.94423e-06	0.000128119
TIMP3	1613.21	1.10624	0.250397	4.41793	9.96527e-06	0.000128302
STMN1	9828.52	-0.933633	0.211408	-4.41627	1.0042e-05	0.000129202
CHRNB3	266.337	-4.75769	1.07752	-4.4154	1.00824e-05	0.000129633
LOC106039264	1840.17	0.710115	0.160844	4.41493	1.01044e-05	0.000129651
RIT1	1545.24	0.76281	0.172771	4.41514	1.00944e-05	0.000129651
DAZAP1	2689.38	-0.943668	0.213745	-4.41493	1.01043e-05	0.000129651
FNDC7	237.853	-1.1498	0.260466	-4.4144	1.01292e-05	0.00012988
CAPN10	769.241	-1.16203	0.263252	-4.41414	1.01412e-05	0.000129945
LOC106035351	550.985	-1.15032	0.260737	-4.4118	1.02513e-05	0.000131267
EWSR1	2091.66	-0.713295	0.161686	-4.41162	1.02601e-05	0.00013129
LOC106045518	4513.2	1.06621	0.241699	4.4113	1.02753e-05	0.000131396
CBY1	199.821	-1.17614	0.266693	-4.41011	1.03317e-05	0.000132028
CAPRIN2	557.323	-1.05261	0.238719	-4.40942	1.03648e-05	0.000132181
LOC106029567	27.6913	-2.83397	0.642682	-4.4096	1.03564e-05	0.000132181
LOC106034071	22.0752	-3.10375	0.703888	-4.40944	1.03641e-05	0.000132181
LOC106039176	42.0879	-3.70661	0.840833	-4.40826	1.04206e-05	0.000132802
LOC106038824	116.618	-1.59882	0.362913	-4.40554	1.05523e-05	0.00013439
LOC106042493	1705.05	0.850788	0.193175	4.40424	1.06155e-05	0.00013487
TRPM6	1315.97	0.92318	0.209621	4.40404	1.06253e-05	0.00013487
LOC106041406	307.252	1.29215	0.293396	4.40411	1.0622e-05	0.00013487
TMEM220	400.347	1.02425	0.232562	4.40418	1.06185e-05	0.00013487
LOC106033686	207.853	-2.29233	0.520507	-4.40403	1.06258e-05	0.00013487
SKAP2	1864.72	0.964731	0.219126	4.40264	1.06944e-05	0.000135467
LOC106034910	48.9921	-2.54581	0.578229	-4.40277	1.06876e-05	0.000135467
LOC106044795	30.3713	-2.49289	0.566203	-4.40283	1.06848e-05	0.000135467
LOC106033870	1214.24	-1.52557	0.346572	-4.4019	1.07309e-05	0.000135838
MRPL47	755.451	-1.05627	0.240035	-4.40049	1.08009e-05	0.000136632
LOC106031786	40.5707	-3.46462	0.787418	-4.39997	1.08264e-05	0.000136863
ZBTB24	1620.5	-0.989295	0.224885	-4.39911	1.08694e-05	0.000137314
SHOC2	941.814	-1.72613	0.392417	-4.39871	1.08897e-05	0.000137478
ACER2	759.028	0.902878	0.205347	4.39684	1.09839e-05	0.000138482
RSPH9	558.069	-1.96476	0.446856	-4.39686	1.09828e-05	0.000138482
LOC106029789	805.335	-4.60677	1.04797	-4.39591	1.10309e-05	0.000138982
BOD1	1192.86	0.930717	0.211773	4.39488	1.10836e-05	0.000139553
NUAK2	138.615	1.58966	0.361901	4.39251	1.12049e-05	0.000140985
NAA50	5893.65	-0.820785	0.186895	-4.39169	1.12474e-05	0.000141426
LOC106034385	68.7844	-4.44984	1.01331	-4.3914	1.12624e-05	0.00014152
CCSAP	533.295	-1.06402	0.24236	-4.39025	1.13223e-05	0.000142177
FBLIM1	124.507	1.48479	0.338281	4.38922	1.13758e-05	0.000142659
LOC106041882	43.691	-2.46082	0.560643	-4.38928	1.13728e-05	0.000142659
LOC106043098	27.0155	-2.56898	0.585457	-4.388	1.14399e-05	0.000143367
LOC106035264	21.0198	-3.28267	0.748342	-4.3866	1.15138e-05	0.000144198
GLIS3	85.232	1.66126	0.378833	4.38521	1.15875e-05	0.000144928
LOC106038361	53.4589	-2.29247	0.522768	-4.38524	1.15857e-05	0.000144928
LOC106046624	523.078	-0.780991	0.178123	-4.38455	1.16226e-05	0.000145223
LOC106039468	286.509	-2.00579	0.457479	-4.38444	1.16286e-05	0.000145223
S1PR4	64.8614	-1.9164	0.437115	-4.38419	1.16419e-05	0.000145223
LOC106049247	42.6367	-4.69352	1.07052	-4.38433	1.16346e-05	0.000145223
LOC106033781	15.4645	-4.03959	0.921779	-4.38238	1.17389e-05	0.000146336
FLT1	610.511	1.00435	0.229235	4.38132	1.17961e-05	0.000146951
LOC106041208	174.978	-1.01095	0.230783	-4.38052	1.18396e-05	0.000147397
COLEC11	226.201	1.19896	0.273768	4.37946	1.18974e-05	0.000148019
AZIN2	48.8565	-2.0347	0.464633	-4.37915	1.19146e-05	0.000148134
LOC106045017	47.3963	3.52724	0.805738	4.37765	1.19968e-05	0.000149058
FBXO25	2467.18	0.946694	0.216547	4.37177	1.23245e-05	0.000153029
LOC106040129	176.024	-2.45935	0.56259	-4.37148	1.23409e-05	0.000153031
LOC106036026	37.9486	-4.85517	1.11062	-4.37158	1.23353e-05	0.000153031
NAAA	585.276	-1.12495	0.257381	-4.37075	1.23823e-05	0.000153443
LOC106045728	124.07	-1.44085	0.329716	-4.36998	1.24257e-05	0.00015388
CCDC42	115.623	-3.97988	0.910856	-4.36939	1.24597e-05	0.000154199
SLC16A7	273.93	1.55302	0.355484	4.36874	1.24963e-05	0.000154551
PPM1D	1201.58	-0.725523	0.166107	-4.36781	1.25498e-05	0.000155058
KCND2	62.0541	2.56405	0.587062	4.3676	1.2562e-05	0.000155058
NPAS4	71.4515	-2.18971	0.501342	-4.3677	1.25562e-05	0.000155058
LOC106045415	2440.31	0.79063	0.181104	4.36561	1.26766e-05	0.00015637
LOC106043457	34.9831	-2.42349	0.555378	-4.36369	1.27889e-05	0.000157652
RANBP1	2419.86	-1.03121	0.23646	-4.36103	1.2945e-05	0.000159367
WNT10A	144.46	2.54937	0.584565	4.36114	1.29384e-05	0.000159367
TNIP2	367.591	1.16284	0.266681	4.3604	1.29823e-05	0.000159669
LOC106039508	21.391	-7.77071	1.78214	-4.36033	1.29865e-05	0.000159669
CPNE4	256.164	-1.96117	0.449983	-4.35832	1.31063e-05	0.000161038
LOC106033662	2615.66	0.79457	0.182333	4.35781	1.3137e-05	0.00016131
LOC106038574	2701.79	0.949103	0.217815	4.35738	1.31631e-05	0.000161525
WDFY3	2415.23	0.768459	0.176386	4.35668	1.32049e-05	0.000161931
LOC106033437	38.836	-4.54041	1.04242	-4.35565	1.32672e-05	0.00016259
LOC106047847	33.2849	-2.70986	0.622189	-4.35537	1.32842e-05	0.000162692
FGF5	36.2028	-2.83194	0.650476	-4.35365	1.33889e-05	0.000163868
LOC106038168	36.3854	-2.55461	0.586829	-4.35325	1.34135e-05	0.000164063
LOC106029796	63.8589	-2.09151	0.480632	-4.35159	1.35156e-05	0.000165205
LOC106030484	939.364	-2.23997	0.515003	-4.34943	1.36489e-05	0.000166726
APCDD1	1435.94	1.09748	0.25235	4.34905	1.36726e-05	0.000166907
LOC106031525	88.7264	-2.2623	0.520333	-4.3478	1.3751e-05	0.000167756
LOC106033439	71.0479	-1.75551	0.40379	-4.34759	1.37639e-05	0.000167804
LOC106047991	401.98	0.974755	0.224252	4.34669	1.38206e-05	0.000168386
LOC106038245	45.2947	-1.92937	0.443914	-4.34627	1.38471e-05	0.0001686
WNK1	4809.26	-0.644577	0.148381	-4.34407	1.39865e-05	0.000170187
LOC106032703	47.2738	-2.60686	0.600455	-4.34148	1.41529e-05	0.000172101
LOC106037418	825.983	1.04365	0.240448	4.34044	1.42198e-05	0.000172803
LOC106035875	486.245	-1.86806	0.430469	-4.3396	1.42745e-05	0.000173132
PTN	178.435	1.56751	0.361203	4.33969	1.42682e-05	0.000173132
LOC106045520	22.8193	-2.92348	0.67365	-4.33977	1.42632e-05	0.000173132
NAT8L	191.682	1.04945	0.241981	4.33691	1.44503e-05	0.000175039
DBX2	71.5146	-1.85202	0.427026	-4.33702	1.44425e-05	0.000175039
METTL11B	165.26	-1.04937	0.241981	-4.33658	1.44717e-05	0.000175186
LOC106033438	43.1325	-1.91492	0.441644	-4.3359	1.45167e-05	0.000175617
LOC106033566	1114.99	-4.06384	0.93742	-4.33513	1.45672e-05	0.000176115
LOC106046024	113.621	1.47428	0.340114	4.33468	1.45974e-05	0.000176368
ACAA2	2940.21	0.590331	0.136196	4.33442	1.46148e-05	0.000176464
LOC106049556	429.905	-0.883369	0.203848	-4.33347	1.46779e-05	0.000177113
LOC106042579	448.036	1.80979	0.417705	4.33271	1.47288e-05	0.000177613
SYCP1	3115.6	-1.23558	0.285192	-4.33247	1.47449e-05	0.000177693
CPSF2	2484.72	-0.878994	0.202988	-4.33027	1.48926e-05	0.000179359
LOC106030226	23.0473	-3.27643	0.756882	-4.32886	1.49885e-05	0.000180399
DNAJC27	292.595	-0.925772	0.213881	-4.32845	1.50163e-05	0.000180617
F2R	195.729	1.03169	0.238386	4.32782	1.5059e-05	0.000181016
GPR3	23.5238	-4.67286	1.08002	-4.32663	1.5141e-05	0.000181886
LOC106030570	2459.72	0.773929	0.17892	4.32557	1.52139e-05	0.000182645
SUN2	875.711	0.975094	0.225443	4.32523	1.52373e-05	0.000182809
PTPRT	595.475	0.950236	0.219704	4.32507	1.52482e-05	0.000182823
LOC106042592	179.779	-1.56977	0.362973	-4.32475	1.52702e-05	0.000182854
LOC106044835	42.6819	-5.03573	1.16439	-4.32478	1.52684e-05	0.000182854
TMEM81	61.5517	-3.75188	0.868039	-4.32225	1.54447e-05	0.000184826
ATF4	6358.05	0.878918	0.203452	4.32002	1.56018e-05	0.000186492
LOC106046378	40.889	-4.61773	1.06892	-4.31999	1.56037e-05	0.000186492
CCSER2	2272.37	0.758153	0.175521	4.31945	1.56422e-05	0.000186833
DNAJC16	686.877	-0.982703	0.227555	-4.31852	1.57077e-05	0.000187497
LOC106033226	46.6999	-2.94005	0.680993	-4.3173	1.57952e-05	0.000188422
LOC106034196	250.746	-2.07177	0.480073	-4.31552	1.59226e-05	0.000189822
RXFP1	100.161	-1.56992	0.363862	-4.31461	1.59887e-05	0.000190489
TCF7L1	124.16	1.7045	0.395087	4.31424	1.60156e-05	0.000190688
ORAOV1	1124.45	0.977577	0.226698	4.31224	1.61609e-05	0.000192298
IKZF5	1146.96	-0.880828	0.204372	-4.30992	1.63317e-05	0.000194207
ST7	465.757	-1.41037	0.327457	-4.30705	1.65447e-05	0.000196492
PATL2	344.818	-1.65532	0.384316	-4.30718	1.65349e-05	0.000196492
ERBB4	1199.43	-1.06274	0.246809	-4.30592	1.66292e-05	0.00019733
ETV7	217.685	-1.30254	0.302505	-4.30583	1.66363e-05	0.00019733
LOC106029580	136.348	-2.78171	0.646092	-4.30545	1.6665e-05	0.000197547
TBC1D2B	2194.62	0.943013	0.219038	4.30524	1.66803e-05	0.000197604
CEP295	1398.69	-0.894551	0.207815	-4.30456	1.67318e-05	0.000198089
TNFRSF10B	474.999	1.59579	0.37076	4.30412	1.67651e-05	0.000198359
STOM	1646.95	-1.21138	0.281468	-4.3038	1.67893e-05	0.000198521
APITD1	520.254	-1.64016	0.381234	-4.30225	1.69075e-05	0.000199793
LOC106039127	206.828	1.10312	0.256419	4.302	1.69266e-05	0.000199893
ZNF281	785.099	0.793976	0.184656	4.29976	1.70987e-05	0.000201799
FOXJ1	341.545	-2.15295	0.500766	-4.29931	1.71331e-05	0.000202078
QTRTD1	614.605	0.927799	0.215831	4.29874	1.71775e-05	0.000202476
SMARCA5	3047.59	-0.796495	0.185371	-4.29675	1.73317e-05	0.000204038
PDGFA	836.126	0.877795	0.204287	4.29687	1.73225e-05	0.000204038
IGF2BP1	186.097	1.52865	0.355796	4.29641	1.73587e-05	0.000204227
WLS	6821.86	0.839453	0.195505	4.29376	1.75674e-05	0.000206501
SYT10	32.9424	2.27668	0.530257	4.29354	1.75848e-05	0.000206501
GALNT6	81.5641	1.49584	0.348388	4.29362	1.7578e-05	0.000206501
PKDCC	202.09	1.51812	0.353689	4.29224	1.76882e-05	0.000207586
LOC106037766	28.6336	-3.07045	0.715497	-4.29135	1.77587e-05	0.000208284
LOC106036779	67.7009	-2.19133	0.510707	-4.29078	1.78046e-05	0.000208692
DTL	197.511	-1.84112	0.429149	-4.29015	1.78552e-05	0.000209154
HMGB2	1004.12	-0.94013	0.219241	-4.28811	1.80203e-05	0.000210826
GPR157	231.093	1.25035	0.291577	4.28822	1.80111e-05	0.000210826
PLEKHA5	2014.97	0.796126	0.18579	4.28507	1.82678e-05	0.000213569
SIRT5	628.209	-0.826257	0.192827	-4.28496	1.82774e-05	0.000213569
LAMP5	126.597	-3.68186	0.859604	-4.28321	1.84216e-05	0.000215121
LOC106037230	67.8025	-1.8677	0.436081	-4.28292	1.84454e-05	0.000215264
GGNBP2	2035.89	-1.47613	0.344718	-4.28213	1.8511e-05	0.000215897
NUP214	4901.58	-1.52725	0.356699	-4.28163	1.85532e-05	0.000216254
LOC106030323	234.924	1.02037	0.238441	4.27932	1.87465e-05	0.000218289
LOC106040844	17.7357	-5.00314	1.16916	-4.27927	1.87509e-05	0.000218289
ADAMTS19	176.071	1.70414	0.398438	4.27705	1.89383e-05	0.000220335
LOC106032407	17.8925	3.58467	0.838493	4.27513	1.91028e-05	0.000222111
PSMD14	1718.59	-0.720874	0.168651	-4.27437	1.9168e-05	0.000222477
DIEXF	1360.83	-0.73802	0.172652	-4.2746	1.91478e-05	0.000222477
GALT	662.01	0.907806	0.212387	4.2743	1.91736e-05	0.000222477
VIPR1	58.2456	2.08256	0.487238	4.27421	1.91815e-05	0.000222477
MGAT4B	1470.44	0.920514	0.215382	4.27387	1.92108e-05	0.000222588
FBXL3	1645.61	0.783496	0.183324	4.27383	1.92147e-05	0.000222588
TCP11L2	1175.62	0.853364	0.199764	4.27187	1.93842e-05	0.000224275
NTAN1	563.371	-0.837882	0.196138	-4.27189	1.93822e-05	0.000224275
LOC106037337	1792.58	-1.34503	0.314869	-4.27171	1.9398e-05	0.000224297
PDLIM3	361.993	1.19849	0.280588	4.27138	1.94271e-05	0.000224497
LOC106030058	822.261	-0.828315	0.193965	-4.27043	1.95096e-05	0.000225311
PIANP	115.378	-2.71675	0.636269	-4.26982	1.95629e-05	0.000225789
FAM76A	406.765	-0.958503	0.224535	-4.26883	1.96497e-05	0.000226651
NEURL1B	1071.12	0.923337	0.216347	4.26784	1.97373e-05	0.000227493
LOC106038159	156.432	-1.31032	0.30703	-4.26773	1.97468e-05	0.000227493
LOC106048382	480.86	-1.87627	0.439696	-4.2672	1.97941e-05	0.000227899
HORMAD2	765.395	-0.8853	0.207514	-4.26621	1.98818e-05	0.000228768
MEX3D	326.68	-2.67527	0.627114	-4.26601	1.99004e-05	0.000228842
LOC106029618	622.754	-0.786812	0.184558	-4.26322	2.01505e-05	0.000231577
CD81	10377.8	0.785865	0.184434	4.26095	2.03557e-05	0.000233793
LOC106039095	51.3402	-3.47263	0.815176	-4.25998	2.04449e-05	0.000234674
LOC106029627	212.157	-2.97358	0.698188	-4.25899	2.0535e-05	0.000235564
LOC106032018	36.1103	-2.18357	0.51276	-4.25846	2.05836e-05	0.000235978
LOC106035891	778.543	0.722368	0.169638	4.2583	2.05991e-05	0.000236013
SOSTDC1	342.437	0.784494	0.184235	4.25812	2.06153e-05	0.000236054
LOC106039262	26.9457	-2.57006	0.603725	-4.257	2.07189e-05	0.000237096
LOC106042505	23.1193	-2.63677	0.619456	-4.25658	2.07574e-05	0.000237393
EPHA3	625.287	1.15756	0.271965	4.25628	2.07853e-05	0.000237567
TTC3	3650.33	0.675496	0.158712	4.25611	2.08012e-05	0.000237606
LOC106038446	93.6326	-3.9557	0.929513	-4.25567	2.08424e-05	0.000237932
APTX	1800.84	-1.19324	0.280437	-4.25491	2.0913e-05	0.000238449
ITIH4	27.5455	-2.75336	0.647099	-4.25492	2.0912e-05	0.000238449
LOC106033904	223.151	-5.08091	1.19464	-4.2531	2.10828e-05	0.000240239
NHS	235.907	1.50375	0.353659	4.25196	2.11903e-05	0.000241319
LOC106048984	2878.72	-0.751903	0.176843	-4.2518	2.12055e-05	0.000241346
SLC38A1	1019.46	0.95704	0.225152	4.25065	2.13154e-05	0.000242401
DYNC1I2	3821.74	-0.845666	0.198954	-4.25056	2.1324e-05	0.000242401
ADAMTS6	629.809	1.06193	0.249854	4.25019	2.13591e-05	0.000242653
MOB1B	1555.03	-0.7413	0.174464	-4.24903	2.14703e-05	0.000243623
ANKEF1	392.094	-4.15602	0.978088	-4.24913	2.14605e-05	0.000243623
LOC106044313	41.6114	2.24187	0.527944	4.24643	2.17206e-05	0.000246315
EDNRB	139.829	1.33507	0.314465	4.24553	2.18075e-05	0.000247151
KCTD19	1187.75	-1.63837	0.385961	-4.24491	2.18685e-05	0.000247694
LOC106036266	27.9825	-2.77921	0.65484	-4.24411	2.19461e-05	0.000248423
LOC106043938	17.1602	-3.9287	0.925796	-4.24359	2.1997e-05	0.00024885
MDH2	2430.77	-0.845085	0.199183	-4.24275	2.20796e-05	0.000249186
ALG13	2323.29	1.24625	0.29372	4.24297	2.20576e-05	0.000249186
SETD4	1097.8	0.957809	0.225752	4.24276	2.20789e-05	0.000249186
LOC106036070	88.8899	-3.95656	0.932515	-4.24289	2.20664e-05	0.000249186
CAMK2A	162.758	-2.40376	0.566641	-4.24212	2.21416e-05	0.000249736
LTBP1	6557.81	0.696695	0.164241	4.2419	2.21632e-05	0.00024983
LOC106039568	114.661	-3.60393	0.849849	-4.24068	2.22847e-05	0.00025105
NRSN1	2445.74	0.831588	0.196181	4.23888	2.24639e-05	0.000252917
TRAF2	1666.07	0.610515	0.144042	4.23844	2.25074e-05	0.000253255
TPI1	2888.39	-1.23305	0.29093	-4.23829	2.25228e-05	0.000253277
LRGUK	1237.39	-0.987909	0.233139	-4.23743	2.26093e-05	0.000254098
LOC106037990	196.584	1.6616	0.392138	4.23729	2.26232e-05	0.000254103
CHST15	858.499	0.985685	0.232649	4.23679	2.26734e-05	0.000254515
MAATS1	330.794	-1.95031	0.46047	-4.23549	2.28059e-05	0.00025585
URB1	1633.7	0.673629	0.159055	4.23519	2.28357e-05	0.000256032
LOC106032987	114.333	-1.5764	0.372289	-4.23434	2.29228e-05	0.000256856
JUP	2361.53	0.819694	0.193591	4.23416	2.29409e-05	0.000256906
SGCG	1203.51	1.04509	0.246832	4.234	2.2957e-05	0.000256933
NR3C1	1221.42	0.708282	0.167313	4.23326	2.30326e-05	0.000257473
LOC106037140	369.998	1.23669	0.292135	4.23329	2.30297e-05	0.000257473
MLKL	56.8953	-2.72696	0.644198	-4.2331	2.30491e-05	0.000257505
SEC22A	1033.07	-1.35072	0.31935	-4.22959	2.34121e-05	0.000261405
ARL14EPL	231.557	-1.6954	0.400876	-4.22925	2.34468e-05	0.000261637
IMPAD1	1328.33	0.801899	0.18962	4.22898	2.34752e-05	0.000261799
TMEM82	73.5541	1.68142	0.397933	4.2254	2.38517e-05	0.000265841
LOC106045183	681.079	-4.04323	0.957273	-4.2237	2.40325e-05	0.000267697
HIPK4	79.6783	-4.01516	0.950779	-4.22303	2.41045e-05	0.000268341
LOC106038619	32.8973	-4.90252	1.16096	-4.22283	2.41257e-05	0.000268418
LOC106037508	150.54	-2.58919	0.613372	-4.22125	2.42954e-05	0.000270147
PRDM6	77.8597	2.50018	0.592322	4.22098	2.43242e-05	0.000270308
ABCB10	783.066	0.838049	0.198664	4.21842	2.46022e-05	0.000273235
CEP44	637.541	-1.1983	0.28409	-4.21801	2.46467e-05	0.000273568
XYLB	323.448	0.954281	0.226247	4.21787	2.46626e-05	0.000273584
SNRPA1	547.461	-0.914595	0.216885	-4.21696	2.47622e-05	0.000274526
CTTN	2752.92	0.78487	0.186196	4.21528	2.49466e-05	0.000275922
FBXO8	769.926	-0.922432	0.218829	-4.21531	2.49434e-05	0.000275922
CDKN3	656.318	-1.50553	0.357147	-4.21544	2.4929e-05	0.000275922
LOC106048935	34.5649	-2.61434	0.620174	-4.21549	2.49233e-05	0.000275922
CDK2AP1	1801.22	1.19039	0.282482	4.21403	2.50855e-05	0.000277295
PDLIM1	1454.62	0.971021	0.230444	4.21369	2.51233e-05	0.00027755
LOC106032110	33.813	-2.73442	0.649021	-4.21315	2.51837e-05	0.000278054
SLC25A33	572.618	-1.19747	0.284347	-4.21131	2.53889e-05	0.000280156
FAM184B	547.508	1.4169	0.336479	4.21097	2.54273e-05	0.000280415
FAM35A	1114.13	-0.748994	0.177914	-4.20986	2.55526e-05	0.000281632
ASPA	123.051	-1.54706	0.367522	-4.20943	2.56012e-05	0.000282003
PER3	873.838	1.08151	0.256933	4.20929	2.56173e-05	0.000282015
LOC106047008	18.8575	-3.44195	0.817898	-4.20828	2.57316e-05	0.000283108
LOC106033795	18.3757	-3.21632	0.764549	-4.20682	2.58984e-05	0.000284776
MACF1	4833.58	0.757948	0.180224	4.20558	2.60409e-05	0.000286011
LOC106044161	968.19	0.955009	0.227088	4.20545	2.60563e-05	0.000286011
LOC106041583	422.162	-0.898798	0.213717	-4.20554	2.60455e-05	0.000286011
TMEM63B	791.971	0.714359	0.169877	4.20515	2.60911e-05	0.000286183
LOC106038367	426.852	0.799892	0.190228	4.20492	2.61174e-05	0.000286183
TRIM66	352.27	-2.10281	0.500068	-4.20504	2.61033e-05	0.000286183
SNTG2	153.966	1.54718	0.368241	4.20155	2.6509e-05	0.000290211
LOC106036516	11.6636	-6.89363	1.64076	-4.20149	2.65159e-05	0.000290211
NEU4	17.7683	-3.53007	0.840448	-4.20023	2.66646e-05	0.000291669
ST14	574.714	0.722378	0.172009	4.19966	2.67319e-05	0.000292236
LOC106034271	26.9692	-2.64293	0.629413	-4.19904	2.68051e-05	0.000292866
ERICH6	223.506	-2.70115	0.643339	-4.19864	2.68521e-05	0.000293209
LOC106040749	47.246	-4.28137	1.01979	-4.19828	2.68947e-05	0.000293505
LOC106040903	29.4284	-2.4961	0.59461	-4.19789	2.69419e-05	0.00029385
ADD2	84.6649	-2.20704	0.525817	-4.19735	2.70057e-05	0.000294375
TIMP4	251.894	1.27823	0.304577	4.19676	2.7076e-05	0.000294971
DUSP16	1460.46	0.666196	0.158777	4.19578	2.7193e-05	0.000295902
LOC106029911	76.1819	1.49339	0.355924	4.19582	2.7188e-05	0.000295902
CCT2	6210.45	-0.860652	0.205142	-4.19539	2.72408e-05	0.000296252
HNMT	96.4488	2.07859	0.495494	4.19498	2.72898e-05	0.000296546
LOC106047243	29.8362	-2.81584	0.671253	-4.1949	2.72993e-05	0.000296546
MYO1E	994.319	-1.26757	0.302243	-4.19386	2.74245e-05	0.000297734
NTS	276.053	2.19763	0.524067	4.19341	2.74793e-05	0.000298157
LOC106032550	66.3197	-4.28168	1.02114	-4.19304	2.75237e-05	0.000298466
LOC106029568	37.6578	-3.4411	0.820938	-4.19167	2.76908e-05	0.000300106
PTCH1	700.155	0.838571	0.200114	4.19048	2.78371e-05	0.000301149
EVC	943.757	1.28649	0.307012	4.19036	2.7851e-05	0.000301149
44263	332.962	1.03553	0.24712	4.1904	2.78469e-05	0.000301149
S100A1	30.8492	-2.25916	0.539122	-4.19044	2.78414e-05	0.000301149
PTCD1	743.153	-1.56909	0.374545	-4.18933	2.79779e-05	0.000302174
LOC106032929	51.072	-3.66834	0.875625	-4.1894	2.7969e-05	0.000302174
MATN4	112.404	2.01918	0.482262	4.1869	2.82786e-05	0.000305247
LOC106048484	105.048	-2.26832	0.541821	-4.18648	2.83318e-05	0.000305646
ITPR2	1020.8	0.639671	0.152817	4.18587	2.84079e-05	0.000306291
LOC106042757	35.5749	-3.22563	0.770778	-4.1849	2.85287e-05	0.000307418
MRPL17	1386.97	-1.42058	0.339487	-4.18449	2.85805e-05	0.000307787
LOC106046066	1789.09	-3.58164	0.855984	-4.18424	2.8612e-05	0.000307787
TLL1	364.664	1.49122	0.35638	4.18436	2.85976e-05	0.000307787
LOC106037693	84.2132	-2.23834	0.534981	-4.18397	2.86463e-05	0.000307981
ARHGAP40	1283.41	0.744787	0.178067	4.18261	2.88176e-05	0.000309408
G0S2	461.331	0.94098	0.224978	4.18255	2.88258e-05	0.000309408
CCDC141	548.303	-1.71391	0.409778	-4.18253	2.88283e-05	0.000309408
VLDLR	6338.29	0.939559	0.224654	4.18225	2.88633e-05	0.000309526
FSHR	728.343	0.90019	0.215244	4.18218	2.88722e-05	0.000309526
LOC106032284	42.5681	-1.89552	0.453335	-4.18127	2.89884e-05	0.000310595
NUP35	606.04	-1.11059	0.265682	-4.18016	2.91299e-05	0.000311933
STRADA	1757.5	-0.706625	0.16908	-4.17924	2.92489e-05	0.000313029
MRPL38	1622.77	-1.11292	0.266308	-4.17908	2.92694e-05	0.000313071
ACSS1	1437.29	0.906286	0.216908	4.17821	2.93808e-05	0.000314084
DAPK1	2798.57	1.07538	0.257409	4.17773	2.94429e-05	0.00031457
ARFGEF2	1310.28	0.729837	0.174722	4.17714	2.95198e-05	0.000315212
POLDIP2	1782.08	-1.01182	0.242283	-4.17618	2.96447e-05	0.000316199
WSCD1	248.189	0.945429	0.226387	4.17617	2.96458e-05	0.000316199
ARID2	1924.7	-1.09516	0.262263	-4.1758	2.96939e-05	0.000316533
LOC106031634	45.3239	-2.80047	0.670703	-4.17542	2.97436e-05	0.000316884
WIPI2	2288.73	-0.816332	0.195525	-4.17507	2.97892e-05	0.00031719
PNISR	2293.99	0.83088	0.199102	4.17313	3.00439e-05	0.000319666
LOC106045570	40.411	-3.55211	0.851203	-4.17304	3.00557e-05	0.000319666
ZFHX4	125.272	1.30125	0.311933	4.17157	3.02502e-05	0.000321553
TRMT1L	3951.77	-0.900588	0.215946	-4.17042	3.04036e-05	0.000322819
LOC106043240	41.5654	-2.03302	0.487474	-4.17051	3.03913e-05	0.000322819
LOC106038852	56.777	-1.65745	0.397474	-4.16996	3.04648e-05	0.000323287
LOC106045042	116.335	-1.52409	0.36555	-4.16929	3.05547e-05	0.000324059
TBC1D14	1920.42	0.854698	0.205019	4.16886	3.06124e-05	0.000324306
DACT1	818.749	0.860195	0.206337	4.16889	3.06092e-05	0.000324306
NIM1K	215.766	-1.5781	0.378587	-4.16838	3.06773e-05	0.00032481
DAPL1	438.147	-0.953813	0.228842	-4.168	3.07278e-05	0.000325163
PTPRK	1110.74	1.15569	0.277316	4.16741	3.08077e-05	0.000325825
LOC106045114	19.7144	-3.6703	0.881054	-4.1658	3.10256e-05	0.000327945
LOC106033489	13.4899	-4.59342	1.10298	-4.16457	3.11943e-05	0.000329544
RHBDL3	249.473	-1.64014	0.393904	-4.1638	3.12991e-05	0.000330465
LOC106046783	74.5139	-2.80182	0.673058	-4.16283	3.14331e-05	0.000331509
LOC106031998	39.7067	-4.96272	1.19215	-4.16285	3.14306e-05	0.000331509
NSL1	717.427	0.675145	0.162234	4.16156	3.16082e-05	0.000333169
LOC106034107	26.5446	-3.38109	0.812489	-4.16139	3.16313e-05	0.000333226
LOC106043022	2469.65	0.695764	0.167252	4.15996	3.18297e-05	0.000334941
GALNS	1779.57	-0.915837	0.220154	-4.15998	3.18272e-05	0.000334941
TTF1	2565.22	0.842597	0.202645	4.15799	3.21054e-05	0.000337654
INO80D	2194.78	0.855623	0.205807	4.1574	3.21889e-05	0.000338343
LOC106034246	321.937	-0.979751	0.235723	-4.15636	3.2336e-05	0.00033951
FAM83A	190.516	-1.40175	0.337253	-4.15637	3.23346e-05	0.00033951
LOC106029973	89.8211	-1.891	0.455048	-4.1556	3.24437e-05	0.000340451
VWDE	740.114	1.18832	0.285986	4.15518	3.25025e-05	0.000340878
TFAP2C	68.4909	1.56786	0.377348	4.15494	3.25371e-05	0.000341051
LOC106036032	19.8427	-2.80026	0.674281	-4.15295	3.28216e-05	0.000343842
LOC106030399	20.1643	-4.16896	1.00398	-4.15242	3.28974e-05	0.000344445
C1R	360.792	1.83551	0.442146	4.15136	3.30506e-05	0.000345664
LOC106046098	53.4607	-2.33515	0.562485	-4.15148	3.30327e-05	0.000345664
ACAD10	337.351	-1.14497	0.275835	-4.15094	3.31118e-05	0.000346113
ELF1	736.074	0.851796	0.205261	4.14982	3.32743e-05	0.000347618
LOC106044721	310.366	-1.62485	0.391582	-4.14946	3.33255e-05	0.00034796
LOC106044589	14.9995	-3.71179	0.894625	-4.14899	3.33944e-05	0.000348486
LOC106036742	1269.65	-0.76472	0.184369	-4.14777	3.35736e-05	0.000350141
44260	817.207	-1.47892	0.356568	-4.14765	3.35902e-05	0.000350141
CYSLTR2	94.409	-1.72186	0.415324	-4.14582	3.38603e-05	0.000352762
LOC106045807	17.8477	-3.73982	0.902164	-4.14539	3.39238e-05	0.000353228
PCYT2	3003.4	-0.63798	0.15392	-4.14488	3.39998e-05	0.000353824
FILIP1	3382.19	1.40146	0.338153	4.14447	3.40596e-05	0.00035425
PLCB4	1029.32	-0.82919	0.200115	-4.14356	3.41958e-05	0.00035547
LOC106036667	48.2167	-1.88585	0.455161	-4.14326	3.42396e-05	0.000355729
DEPDC7	219.703	-2.12258	0.512436	-4.14213	3.44089e-05	0.000357291
LOC106045569	122.979	1.94893	0.470547	4.14185	3.44518e-05	0.00035754
LOC106045102	53.4889	-3.59277	0.86807	-4.1388	3.49131e-05	0.000362127
LOC106049745	134.254	1.45266	0.351038	4.13817	3.50089e-05	0.000362921
AMER3	41.6001	-2.17119	0.525066	-4.13508	3.54825e-05	0.00036749
LOC106029791	61.4855	-1.66954	0.403755	-4.13504	3.54887e-05	0.00036749
LOC106030496	62.2147	-2.12614	0.514275	-4.13424	3.56138e-05	0.000368583
ZNF414	241.926	1.15906	0.28039	4.13375	3.56895e-05	0.000369164
LOC106044166	469.933	1.09359	0.264577	4.13333	3.57539e-05	0.000369627
LOC106031940	13.7156	-3.85128	0.931854	-4.13292	3.5818e-05	0.000370087
CTCF	2103.53	0.628954	0.152188	4.13275	3.58448e-05	0.000370161
LOC106046158	97.433	-1.7052	0.412689	-4.13194	3.59719e-05	0.00037127
LOC106040086	641.033	-5.2518	1.27173	-4.12963	3.6334e-05	0.000374802
LOC106034330	286.672	-1.41625	0.34302	-4.12876	3.64732e-05	0.000376031
ARHGEF9	919.306	-0.935971	0.226734	-4.12805	3.65852e-05	0.00037698
NDEL1	2291.25	-0.926083	0.224454	-4.12593	3.6924e-05	0.000379977
GRPEL2	1362.76	0.849313	0.205843	4.12602	3.6909e-05	0.000379977
DND1	2083.56	1.12018	0.271504	4.12585	3.69366e-05	0.000379977
GFRA1	544.5	1.11619	0.270598	4.12489	3.70915e-05	0.000381362
LARP1B	2042.28	-1.98097	0.480286	-4.12456	3.7144e-05	0.000381694
VCPIP1	1367.78	-0.766958	0.186	-4.12343	3.73269e-05	0.000383364
CHMP5	2343.93	-0.679268	0.164773	-4.12245	3.74862e-05	0.000384581
LOC106040867	58.486	-2.58694	0.627518	-4.1225	3.7478e-05	0.000384581
LOC106038014	178.735	1.31051	0.317934	4.12196	3.75668e-05	0.000385198
TNFAIP8	406.293	1.10443	0.267952	4.12176	3.7599e-05	0.000385318
ADCY2	721.237	0.883604	0.214401	4.12126	3.768e-05	0.000385938
ABCA12	1705.87	-1.51418	0.367431	-4.121	3.77228e-05	0.000386166
VPS13C	2623.43	0.729514	0.177041	4.1206	3.77893e-05	0.000386637
ETV4	180.671	-2.39355	0.580962	-4.11997	3.7892e-05	0.000387477
LOC106029604	165.504	-1.71708	0.416796	-4.1197	3.7936e-05	0.000387717
LOC106037804	29.9802	-3.15823	0.766646	-4.11955	3.79616e-05	0.000387768
ANKRD13D	395.124	0.921198	0.223636	4.11919	3.80207e-05	0.000388162
TMEM50B	1875.84	-0.98235	0.238587	-4.11737	3.83226e-05	0.000391032
ANKS1B	137.421	-1.44794	0.351808	-4.1157	3.85998e-05	0.000393647
LOC106033685	88.1492	-3.24963	0.789808	-4.11445	3.88101e-05	0.000395578
UNC13B	1491.52	0.749187	0.182092	4.11432	3.88318e-05	0.000395585
ZNF652	1435.17	0.789525	0.191975	4.11265	3.91151e-05	0.000398255
LOC106033101	35.8502	-2.12453	0.516622	-4.11234	3.91668e-05	0.000398351
LOC106041883	25.1408	-4.77648	1.16148	-4.11241	3.91557e-05	0.000398351
NUDCD3	354.096	-0.971223	0.236247	-4.11105	3.93861e-05	0.000399933
TESK1	231.958	1.28064	0.311509	4.11108	3.93817e-05	0.000399933
LOC106039588	131.661	-1.60655	0.390787	-4.11106	3.93855e-05	0.000399933
LOC106039771	19.466	-4.731	1.15115	-4.10982	3.9597e-05	0.000401859
NEDD9	1623.31	1.20098	0.292261	4.10926	3.96932e-05	0.000402618
PXMP4	2746.04	0.822122	0.200089	4.10878	3.9775e-05	0.00040323
LOC106049952	234.047	1.28389	0.312671	4.10618	4.02253e-05	0.000407576
LOC106044347	212.193	-5.87297	1.43097	-4.10419	4.05741e-05	0.000410889
LOC106041147	35.2239	-2.78242	0.678071	-4.10343	4.07069e-05	0.000412013
RAD51	815.676	-0.74275	0.181037	-4.10275	4.08271e-05	0.000413008
PDE6D	1933.44	-1.1284	0.275056	-4.10243	4.08828e-05	0.000413349
FAM174B	3403.19	0.951492	0.231986	4.1015	4.10485e-05	0.000414801
SLC18A1	127.163	-1.53303	0.373975	-4.0993	4.14404e-05	0.000418537
LOC106043342	166.187	1.12461	0.274378	4.09876	4.15362e-05	0.000419279
TTLL12	3360.55	-1.12175	0.273729	-4.09803	4.16678e-05	0.000420383
LOC106045270	31.3158	-5.85679	1.4297	-4.09651	4.19428e-05	0.00042293
LOC106038350	70.9844	-3.19504	0.780121	-4.09557	4.21129e-05	0.000424419
FAM83C	34.0003	-2.06788	0.504924	-4.09543	4.2139e-05	0.000424455
ZNF451	5133.27	-1.43537	0.350542	-4.0947	4.22711e-05	0.000425558
COL26A1	253.297	-1.69861	0.414872	-4.0943	4.23438e-05	0.000426062
LOC106044592	72.2567	-3.23589	0.790554	-4.09319	4.25482e-05	0.00042789
LOC106033937	28.199	-2.37164	0.579534	-4.09232	4.27079e-05	0.000429267
44446	2953.91	0.59743	0.146006	4.09182	4.27994e-05	0.000429728
IQCK	197.239	-1.20636	0.294816	-4.09192	4.27814e-05	0.000429728
KIAA1143	977.981	0.674921	0.164973	4.0911	4.2933e-05	0.000430839
LOC106045644	295.383	1.10227	0.269439	4.09096	4.29594e-05	0.000430875
RASGEF1C	1041.55	0.990724	0.242328	4.08836	4.34425e-05	0.000435489
DENND5A	1999.43	0.566002	0.138503	4.08658	4.37782e-05	0.000438525
LOC106032815	41.863	-2.27098	0.555727	-4.08651	4.3792e-05	0.000438525
NSUN7	1769.51	-1.1859	0.290223	-4.08616	4.38568e-05	0.000438708
ARL3	809.906	-1.22548	0.299901	-4.08627	4.38361e-05	0.000438708
LOC106049507	1363.24	-4.04805	0.990918	-4.08515	4.4049e-05	0.000440396
OGT	8735.68	0.802794	0.196615	4.08307	4.44444e-05	0.000444114
NHSL2	916.488	0.71208	0.174506	4.08054	4.49307e-05	0.000448498
IRF4	55.9907	2.67022	0.654366	4.08062	4.49161e-05	0.000448498
SMC1B	2396.86	-0.789345	0.193484	-4.07963	4.51075e-05	0.000450023
UNC5A	744.453	2.39811	0.587968	4.07865	4.52977e-05	0.000451682
LOC106034434	50.4737	-3.1616	0.775229	-4.07828	4.53711e-05	0.000452174
ZBED1	2993.87	1.15073	0.282198	4.07775	4.54746e-05	0.000452966
LOC106033965	123.166	2.8964	0.710535	4.07636	4.57453e-05	0.000455422
VDAC3	1536.57	-1.03064	0.252849	-4.07613	4.57923e-05	0.00045565
DPYSL2	2619.11	0.620824	0.152356	4.07482	4.60509e-05	0.000457981
LOC106034264	302.089	-1.00727	0.247223	-4.07434	4.61455e-05	0.000458679
TLN1	4020.24	0.901317	0.221235	4.07403	4.62066e-05	0.000459044
NDUFB1	1308.1	-1.69159	0.415236	-4.07381	4.62502e-05	0.000459235
YBX1	13810.6	-1.36306	0.334642	-4.07319	4.63733e-05	0.000459995
LOC106032250	14.1712	-3.62805	0.890716	-4.07318	4.63755e-05	0.000459995
LOC106046933	117.739	-3.33501	0.818884	-4.07263	4.64858e-05	0.000460845
ANKH	1719.08	0.964888	0.237015	4.07099	4.68137e-05	0.000463852
LOC106031282	339.739	-1.76445	0.433555	-4.06972	4.70687e-05	0.000466134
FOXN4	217.209	-2.53542	0.623123	-4.06889	4.72371e-05	0.000467487
ACRBP	253.05	-5.22925	1.28521	-4.0688	4.7255e-05	0.000467487
LOC106041898	327.608	-1.03612	0.254661	-4.0686	4.72955e-05	0.000467642
LOC106035641	32.3825	-2.77608	0.682409	-4.06806	4.74067e-05	0.000468495
LOC106044381	21.7286	-4.87628	1.19921	-4.06624	4.77768e-05	0.000471905
TSPAN15	115.324	1.75372	0.431362	4.06554	4.79214e-05	0.000473086
44256	437.59	0.868301	0.213621	4.06468	4.80981e-05	0.000474581
ACOX3	808.638	0.700549	0.172363	4.06437	4.81618e-05	0.000474713
KLHL33	14.6625	-3.94874	0.971527	-4.06447	4.81414e-05	0.000474713
LOC106034888	13.7761	-6.15785	1.51529	-4.0638	4.828e-05	0.000475629
LOC106041915	23.7082	-2.42665	0.597161	-4.06364	4.83123e-05	0.000475698
CPNE3	1750.35	1.09757	0.270145	4.06287	4.84727e-05	0.000477028
ZPBP2	307.926	-4.32624	1.065	-4.0622	4.8612e-05	0.000478149
OIT3	298.179	-0.866759	0.213388	-4.0619	4.86759e-05	0.000478527
NDOR1	1496.01	1.45885	0.359197	4.06143	4.87739e-05	0.000479241
LOC106033607	51.9709	-4.18864	1.03138	-4.06119	4.88229e-05	0.000479473
CBLB	1227.71	0.607689	0.149657	4.06053	4.89616e-05	0.000480116
IL1RAPL2	495.645	-0.97934	0.241188	-4.06048	4.8971e-05	0.000480116
HMGA2	471.058	1.28501	0.316473	4.0604	4.89896e-05	0.000480116
LOC106030896	44.9384	1.89622	0.467005	4.06039	4.89904e-05	0.000480116
NR1D2	785.961	0.652881	0.160798	4.06025	4.90196e-05	0.000480152
PCMTD1	3289.22	0.93192	0.229547	4.05982	4.91099e-05	0.000480787
CEP170	2169.33	-0.630449	0.155341	-4.05849	4.93902e-05	0.000483198
WEE2	755.842	0.645221	0.158984	4.05841	4.94075e-05	0.000483198
JKAMP	1064.8	-1.7124	0.42202	-4.05763	4.95738e-05	0.000484573
LOC106037020	121.881	-2.16862	0.534617	-4.0564	4.98344e-05	0.000486868
AAAS	389.143	-1.22757	0.302766	-4.05453	5.02352e-05	0.000490529
LOC106034513	163.026	-1.33841	0.33022	-4.05309	5.05466e-05	0.000493314
TMPRSS2	47.2467	1.91515	0.472613	4.05226	5.07245e-05	0.000494794
LOC106034881	219.378	-5.32756	1.31484	-4.05189	5.08063e-05	0.000495335
ENG	671.817	0.827235	0.204268	4.04975	5.12729e-05	0.000499625
RGMA	368.542	0.864089	0.213397	4.04921	5.13913e-05	0.00050052
SNX18	748.096	0.903794	0.223229	4.04873	5.14971e-05	0.000501292
EFCAB3	537.523	-4.67156	1.15393	-4.0484	5.15697e-05	0.000501739
MECR	561.19	0.921916	0.227796	4.04711	5.18549e-05	0.000504253
LOC106048414	28.1734	-5.29069	1.30734	-4.0469	5.18996e-05	0.000504427
KCNC2	115.813	1.74003	0.429997	4.04662	5.19622e-05	0.000504775
NWD1	58.1903	-2.28696	0.565252	-4.04591	5.212e-05	0.000506047
WNK2	1960.89	1.23952	0.306524	4.04379	5.25944e-05	0.000510391
LOC106035110	42.39	-2.04855	0.506658	-4.04326	5.27141e-05	0.000511289
MYCBP	556.606	-1.39242	0.344399	-4.04305	5.27605e-05	0.000511475
MPHOSPH10	837.065	-0.703458	0.174026	-4.04226	5.29374e-05	0.000512926
PICALM	2316.13	0.870094	0.215363	4.04013	5.34222e-05	0.000517092
ZNF330	704.298	0.645772	0.159839	4.04014	5.342e-05	0.000517092
COL10A1	172.089	-1.22807	0.304142	-4.03782	5.39495e-05	0.000521927
LOC106045820	27.0559	-3.42698	0.848841	-4.03724	5.40828e-05	0.000522948
LOC106048435	24.096	-2.29964	0.569689	-4.03666	5.42178e-05	0.000523985
TGFB3	201.536	1.28831	0.319184	4.03624	5.43138e-05	0.000524644
ATP6V0A2	2631.15	-0.690586	0.17115	-4.03497	5.4609e-05	0.000527224
LOC106030914	401.558	0.940146	0.233046	4.03417	5.47961e-05	0.00052876
EAF2	671.171	1.03306	0.256096	4.03389	5.48601e-05	0.000529103
LOC106045326	69.829	-2.7037	0.670264	-4.03378	5.48878e-05	0.000529103
LSM14B	1889.67	0.815704	0.202249	4.03316	5.50314e-05	0.000530216
LOC106034499	503.759	0.78082	0.193663	4.03185	5.53386e-05	0.000532903
LOC106036340	149.967	-1.3452	0.333732	-4.03078	5.55909e-05	0.000535059
MDN1	9733.45	0.959209	0.238009	4.03014	5.57438e-05	0.000536256
PGM3	1235.91	-1.18599	0.294345	-4.02926	5.59529e-05	0.000537232
CAPSL	599.718	1.25188	0.310699	4.02923	5.59593e-05	0.000537232
ROPN1L	566.797	-2.04728	0.508096	-4.02931	5.5941e-05	0.000537232
LOC106030042	30.4465	-2.50115	0.620696	-4.02959	5.58746e-05	0.000537232
EDN3	92.2789	1.60876	0.399295	4.029	5.60151e-05	0.000537494
SCN8A	526.222	0.976775	0.242489	4.02812	5.62243e-05	0.000539226
LOC106033310	132.124	-1.54355	0.38339	-4.02604	5.67233e-05	0.000543736
LOC106031201	47.7003	-2.81205	0.698728	-4.02453	5.70894e-05	0.000546966
LOC106036132	189.208	-1.6501	0.410068	-4.02398	5.7224e-05	0.000547977
FGD4	794.124	0.798188	0.19839	4.02333	5.73808e-05	0.000549199
PHACTR2	864.462	0.694665	0.172671	4.02305	5.74491e-05	0.000549574
PIK3R3	1047.07	-1.1633	0.289211	-4.02231	5.76289e-05	0.000551014
CREBL2	1349.41	0.827778	0.20585	4.02126	5.78874e-05	0.000553205
TUSC2	723.266	-1.05973	0.263573	-4.02061	5.8047e-05	0.000554168
TTK	1002.43	-1.16844	0.29061	-4.02065	5.80376e-05	0.000554168
MASP1	43.8165	1.91136	0.475529	4.01943	5.83393e-05	0.000556676
FGF13	175.014	1.44992	0.360749	4.01919	5.83997e-05	0.00055697
LOC106034406	221.335	1.10021	0.273764	4.01883	5.84872e-05	0.000557522
FARP1	1138.62	0.925988	0.230474	4.01775	5.87573e-05	0.000559814
RALY	728.455	1.08835	0.271002	4.01603	5.91869e-05	0.000563622
LOC106043121	30.9864	-2.50515	0.623878	-4.01545	5.93317e-05	0.000564715
LOC106032345	1397.98	-1.30108	0.324056	-4.01499	5.94477e-05	0.000565482
LOC106034815	34.5862	-3.22379	0.802957	-4.0149	5.94723e-05	0.000565482
LOC106044238	821.56	0.886948	0.220973	4.01382	5.97433e-05	0.000567773
MIPOL1	366.533	0.757246	0.188687	4.01324	5.98911e-05	0.00056889
TAF4B	1688.37	-0.777308	0.193718	-4.01257	6.00625e-05	0.00057023
ABCA1	3163.42	0.789897	0.196865	4.01237	6.01122e-05	0.000570415
BID	1408.36	0.846985	0.211117	4.01191	6.02286e-05	0.000571232
AEN	926.294	1.03092	0.256973	4.01179	6.02612e-05	0.000571253
COMMD4	493.722	-1.07788	0.268728	-4.01104	6.04518e-05	0.000572771
LPGAT1	1625.47	0.740869	0.184757	4.00997	6.07264e-05	0.000575085
LCA5L	615.892	-1.95693	0.488355	-4.0072	6.14428e-05	0.000581576
LOC106036281	45.1716	-1.96912	0.491427	-4.00694	6.15103e-05	0.000581923
ANO6	300.636	0.815804	0.203619	4.00651	6.16215e-05	0.000582682
KIAA1217	1839.97	1.17114	0.292321	4.00636	6.16609e-05	0.000582762
NEURL2	78.9069	-2.33588	0.583061	-4.00624	6.16929e-05	0.000582772
HGF	254.308	1.40537	0.350806	4.00611	6.17257e-05	0.00058279
LSP1	2657.73	1.73856	0.434119	4.0048	6.20699e-05	0.000585746
LOC106046199	119.11	-1.90655	0.476131	-4.00426	6.22122e-05	0.000586795
NCAPD2	1774.12	-0.654013	0.163355	-4.00362	6.23809e-05	0.000588091
[truncated: 16,838 more rows]

## Sheet: Table S2-external genitalia
Table S2: The differentially expressed genes in external genitalia between NEGG and AEGG
Gene_id	baseMean	log2FoldChange	lfcSE	stat	pvalue	padj
MYOM2	1113.77	8.28994	1.54236	5.37483	7.67e-08	0.000275915
LOC106036801	139.31	7.94196	2.79353	2.84298	0.00446938	0.233149
LOC106033877	65.9754	7.44588	1.83598	4.05553	5e-05	0.0211826
ABRA	3475.77	6.35012	1.96054	3.23896	0.00119967	0.110018
LOC106047016	36.9545	6.03645	1.56281	3.86256	0.000112207	0.0272462
LOC106031743	6.34643	5.87725	2.86846	2.04892	0.0404697	0.530762
LOC106041918	351.354	5.72938	1.32021	4.33975	1.43e-05	0.0115246
LOC106041059	5.58363	5.69272	2.73669	2.08015	0.0375118	0.519256
LOC106041919	47.13	5.58928	1.43864	3.88512	0.000102278	0.0272462
MSS51	9.34676	5.43837	2.14248	2.53835	0.0111375	0.357144
LOC106039402	4.44562	5.36415	2.20711	2.4304	0.0150823	0.394111
LOC106032704	8.67202	5.33787	2.50754	2.12873	0.0332767	0.504866
LOC106037981	322.704	5.23112	1.60837	3.25243	0.00114423	0.107083
TRIM55	1044.84	4.82983	2.31953	2.08224	0.0373202	0.519256
LOC106046435	6.07036	4.80396	2.30625	2.08302	0.0372494	0.519256
LOC106048721	5.79319	4.73415	2.36031	2.00573	0.0448847	0.541534
NRAP	8345.39	4.71995	2.07666	2.27286	0.0230348	0.45454
SORCS3	27.4165	4.47813	1.27965	3.4995	0.000466138	0.0639186
PKHD1	4.85259	4.47689	1.96598	2.27719	0.0227751	0.453422
LOC106043431	23.4304	4.35276	1.40472	3.09867	0.00194393	0.145019
LOC106032697	10.5671	4.26572	2.15339	1.98093	0.047599	0.553262
MUSTN1	10971.2	4.21741	1.17707	3.58299	0.00033969	0.0555779
CHRM2	65.0816	4.18878	1.57531	2.65901	0.00783697	0.305791
LOC106029721	10.0035	4.14886	1.65118	2.51266	0.0119824	0.365513
HSPB1	23718	4.1389	2.03531	2.03355	0.0419969	0.536946
CRH	137.984	4.0883	1.40091	2.91831	0.00351931	0.209385
GLP2R	7.39959	4.06126	1.57648	2.57616	0.0099903	0.341663
EGF	280.648	4.01344	1.56946	2.55721	0.0105517	0.346066
LRRC14B	20.5373	4.00813	1.77627	2.25648	0.0240405	0.464862
LOC106035756	15.1255	3.95255	1.10777	3.56802	0.000359682	0.0575412
ARMC12	6.36401	3.93549	1.60177	2.45697	0.0140115	0.37992
PITX3	1675.39	3.92295	1.29645	3.02592	0.00247879	0.171585
CHRDL2	218.075	3.91982	1.57959	2.48153	0.0130818	0.374457
KLHL34	162.692	3.90958	1.52579	2.56233	0.0103971	0.344424
LOC106046375	2214.82	3.87278	1.41487	2.7372	0.00619648	0.271517
LOC106030923	112.571	3.83961	1.38595	2.77038	0.0055991	0.26174
LOC106049124	966.751	3.81703	0.967726	3.94433	8e-05	0.0256044
LOC106046277	71.2438	3.77523	1.16229	3.24809	0.00116182	0.107921
LOC106038123	9.8365	3.71736	1.88978	1.96709	0.0491731	0.559029
LOC106030024	410.865	3.70054	1.35376	2.73352	0.00626607	0.273391
LOC106041775	103.717	3.69035	1.68211	2.19388	0.0282441	0.491958
UNC45B	940.343	3.67459	1.43134	2.56724	0.0102512	0.344049
MYO18B	712.595	3.62551	1.56738	2.3131	0.0207173	0.438014
LOC106043552	4.81071	3.59857	1.49764	2.40283	0.0162689	0.404927
LOC106048599	5.02315	3.5699	1.53773	2.32154	0.0202578	0.43533
ADCY1	6.88226	3.56247	1.52684	2.33324	0.0196356	0.429004
ASB15	38.2409	3.5323	1.69184	2.08784	0.0368122	0.519256
FAM167A	8.89896	3.45889	1.6405	2.10843	0.0349935	0.512029
GNAZ	20.0551	3.45867	1.50658	2.29571	0.0216923	0.447601
RPL3L	69.506	3.4531	1.47804	2.33627	0.0194773	0.428145
MLKL	36.4971	3.43023	0.961152	3.56887	0.000358524	0.0575412
LOC106031913	27.7418	3.41301	1.54881	2.20364	0.02755	0.486705
FUT9	8.65273	3.38987	1.1866	2.8568	0.00427941	0.229906
LOC106034664	193.222	3.3784	1.17396	2.87779	0.00400474	0.22235
DCSTAMP	55.397	3.3578	1.11572	3.00952	0.00261662	0.176874
LOC106037496	14.3181	3.35301	1.66426	2.01472	0.0439337	0.541534
BMP3	13.8826	3.35245	1.43407	2.33772	0.0194017	0.428145
LOC106048982	21.6352	3.34422	1.03622	3.22732	0.00124956	0.110682
KCNH7	27.2038	3.34402	1.43004	2.3384	0.0193663	0.428145
LOC106049754	25.0927	3.33462	1.25968	2.6472	0.00811613	0.312449
DSCAM	99.2904	3.30825	1.34835	2.45356	0.0141451	0.382105
LOC106037068	9.95668	3.29331	1.37478	2.39551	0.0165971	0.405026
MEOX1	12.6434	3.25895	1.13486	2.87168	0.00408301	0.223808
LOC106035109	13.0191	3.25385	1.48901	2.18524	0.0288713	0.49428
MMP9	188.838	3.23911	1.06466	3.04239	0.00234708	0.165653
LOC106030205	8.07735	3.10049	1.43727	2.15721	0.030989	0.496645
LOC106047013	65.2682	3.0949	1.2079	2.56221	0.010401	0.344424
GRPR	8.86799	3.09126	1.07661	2.87128	0.00408818	0.223808
CSF3R	250.924	3.08516	0.955348	3.22936	0.00124069	0.110682
ASB5	1585.61	3.08351	1.29083	2.38878	0.0169045	0.409024
POPDC2	418.955	3.06905	1.31529	2.33336	0.0196292	0.429004
LOC106041417	164.429	3.06215	1.51724	2.01823	0.0435668	0.540332
LOC106043522	6.46064	3.01827	1.42077	2.1244	0.033637	0.506066
SFRP5	19.585	3.01164	1.18336	2.54499	0.010928	0.354842
LOC106029319	59.316	3.00079	1.25112	2.39848	0.0164633	0.404927
SPEG	10089.9	2.99236	0.929877	3.21801	0.00129082	0.111289
RIMBP2	425.927	2.97543	1.49363	1.99207	0.0463631	0.546773
LOC106038747	215.536	2.96647	1.04386	2.84183	0.0044855	0.233149
LOC106047210	147.51	2.96076	0.933693	3.17102	0.00151904	0.124747
LOC106049872	27.1234	2.9554	1.25633	2.35239	0.018653	0.420949
LOC106030660	10.2549	2.94266	1.31974	2.22972	0.0257663	0.47563
PPEF2	5.09661	2.94119	1.33139	2.2091	0.0271674	0.483506
B3GALT2	248.219	2.93325	1.02484	2.86216	0.00420765	0.226898
LOC106033829	20.5972	2.91521	1.22302	2.38362	0.0171435	0.409024
AQP4	124.31	2.84396	1.20311	2.36384	0.0180867	0.41533
FRMD3	214.287	2.82142	1.27437	2.21397	0.026831	0.481423
SV2C	6.28279	2.8096	1.29825	2.16413	0.0304541	0.496425
COL28A1	437.651	2.78532	0.853236	3.26442	0.00109687	0.105317
LOC106047986	7.16481	2.75782	1.32656	2.07893	0.0376237	0.519256
LOC106043675	4.51308	2.74248	1.23591	2.219	0.0264865	0.480363
PRMT8	24.5018	2.73978	1.3952	1.96372	0.0495628	0.559949
AVPR1B	5.77439	2.73931	1.20276	2.27753	0.0227547	0.453422
LOC106037037	9.17253	2.73433	1.2134	2.25345	0.0242308	0.464862
SLA	524.499	2.72083	0.954102	2.85172	0.00434832	0.231022
CCDC177	61.3489	2.70998	0.854909	3.1699	0.0015249	0.124747
LOC106044439	32.0475	2.68904	0.924615	2.90828	0.00363425	0.21168
TRIM54	1280.73	2.67922	1.22876	2.18042	0.0292263	0.495032
PPM1E	264.734	2.67029	0.901058	2.96351	0.00304155	0.191339
ADRA1A	8.21049	2.66999	1.27992	2.08607	0.0369724	0.519256
LOC106033026	123.677	2.66939	1.3189	2.02395	0.0429757	0.538224
DNAJB5	438.397	2.6186	0.780804	3.35372	0.000797331	0.0935684
PIWIL1	145.647	2.61755	1.11124	2.35553	0.0184963	0.419121
TNFAIP6	105.429	2.60295	0.943214	2.75966	0.00578613	0.266801
PLIN1	445.927	2.58786	0.65937	3.92475	8.68e-05	0.0260419
LOC106040271	6.60287	2.58157	1.22061	2.11499	0.034431	0.511039
CAMK2A	217.238	2.57051	1.0724	2.39698	0.0165308	0.404927
LOC106029496	5.22533	2.56996	1.17458	2.18798	0.0286713	0.493443
LOC106045865	1072.02	2.5558	0.909253	2.81087	0.00494071	0.245298
LOC106048613	31.1622	2.53627	0.971717	2.61009	0.00905177	0.323851
JAKMIP3	8.92472	2.53167	1.03706	2.4412	0.0146385	0.387163
LOC106049689	9.60103	2.52792	1.21007	2.08907	0.0367012	0.519256
SH2B2	150.873	2.52606	1.0812	2.33635	0.0194732	0.428145
ERBB4	114.218	2.52194	0.835446	3.01867	0.00253886	0.174523
CLCN1	39.5805	2.51782	1.2299	2.04717	0.040641	0.530762
LOC106049818	9.10102	2.51764	1.26425	1.99141	0.0464357	0.547121
WDFY4	1385.84	2.49368	1.1642	2.14196	0.0321964	0.499991
RGS20	34.7788	2.49189	1.09199	2.28198	0.0224905	0.453422
LOC106041921	7.74025	2.47942	1.11704	2.21963	0.0264441	0.480363
GFRA1	95.0963	2.47852	1.04299	2.37635	0.0174847	0.409024
LOC106030005	97.8346	2.47617	0.975999	2.53706	0.0111787	0.357669
SLITRK3	80.5312	2.47373	1.2428	1.99044	0.0465421	0.547926
MYBPC3	37.937	2.47028	1.15233	2.14372	0.0320553	0.499494
BLVRA	584.497	2.44959	0.992604	2.46784	0.013593	0.378141
EYA4	297.305	2.44812	1.19886	2.04203	0.0411484	0.531477
LAG3	113.9	2.44734	0.932198	2.62535	0.00865608	0.321015
LOC106047696	571.289	2.43402	1.02215	2.38127	0.0172529	0.409024
GPC5	7.02704	2.42892	1.16664	2.08199	0.0373434	0.519256
HS3ST5	9.94955	2.41903	1.10034	2.19844	0.0279175	0.488404
PDK4	6190.88	2.40963	1.19904	2.00964	0.0444695	0.541534
LOC106049433	113.236	2.40756	0.54831	4.39087	1.13e-05	0.0101595
KCNT2	70.347	2.40336	1.17765	2.04082	0.041269	0.531477
LOC106037105	42.7478	2.39036	0.967891	2.46965	0.0135243	0.377656
IRG1	223.763	2.38864	0.978631	2.44079	0.0146551	0.387163
LOC106042945	54.2581	2.38386	0.88763	2.68564	0.00723908	0.289496
HSPA2	24338.4	2.37733	0.962723	2.46938	0.0135346	0.377656
SLC24A4	24.7999	2.36063	1.1834	1.99478	0.046067	0.545953
SMTNL2	702.733	2.35952	1.17041	2.01598	0.0438017	0.541534
PRAM1	147.063	2.32953	0.841631	2.76788	0.0056423	0.262906
LOC106038386	139.247	2.32952	0.96962	2.40251	0.0162829	0.404927
LOC106032465	11.7092	2.32335	1.15369	2.01385	0.0440252	0.541534
NT5C1A	216.083	2.31746	1.03936	2.22969	0.0257679	0.47563
RIMS2	22.2642	2.31742	1.03394	2.24134	0.0250038	0.472446
FKBP1B	33.78	2.31279	1.16896	1.97849	0.0478729	0.553262
IGSF9B	117.698	2.30689	0.709342	3.25215	0.00114535	0.107083
GABRR3	23.7546	2.29195	0.831067	2.75784	0.00581855	0.266801
FASTKD1	2562.58	2.25332	0.956997	2.35458	0.0185439	0.419144
ASCL4	30.871	2.23594	1.02232	2.18713	0.0287332	0.493443
LOC106042084	33.0841	2.23367	1.12781	1.98053	0.0476441	0.553262
CDH6	18.2679	2.22908	0.916446	2.43231	0.0150027	0.393458
ADAMTS20	109.302	2.22689	1.02972	2.16261	0.0305709	0.496425
LOC106040105	1162.86	2.22108	1.00179	2.21711	0.0266153	0.480363
LOC106049429	403.411	2.21558	0.429335	5.16049	2.46e-07	0.000671369
MAPK4	31.1455	2.20957	0.927128	2.38324	0.0171609	0.409024
GLDN	55.9906	2.2041	1.0142	2.17323	0.0297627	0.496425
LOC106041041	64.2291	2.20391	0.88038	2.50337	0.0123018	0.365953
CECR2	205.806	2.2013	0.83324	2.64185	0.00824544	0.314227
LOC106045913	22.6913	2.16781	0.877173	2.47136	0.0134599	0.377033
LSMEM1	89.5622	2.16219	1.02377	2.112	0.0346863	0.511039
FNDC5	371.833	2.1599	0.995507	2.16965	0.0300337	0.496425
CNGA3	91.7066	2.15676	0.724953	2.97503	0.00292961	0.188727
LOC106041089	15.1627	2.15602	1.05401	2.04554	0.0408015	0.531477
LOC106048119	7.82765	2.15487	1.07873	1.99759	0.0457607	0.545953
NCF2	103.414	2.15206	0.767318	2.80466	0.00503699	0.248365
NPM3	311.938	2.15121	0.873029	2.46408	0.0137367	0.378141
ADGRE2	48.626	2.15075	0.818548	2.62751	0.00860113	0.320877
GREM1	250.628	2.14737	0.795028	2.70099	0.00691325	0.286598
MLIP	236.145	2.14125	1.09225	1.9604	0.0499495	0.56066
KLF15	1116.21	2.13678	0.891727	2.39622	0.0165649	0.404927
PARVB	611.448	2.12983	0.864501	2.46365	0.0137531	0.378141
LOC106034391	97.3592	2.12838	1.08058	1.96967	0.0488759	0.557178
LOC106038256	354.707	2.12626	1.04711	2.03059	0.0422969	0.536946
SYNPO2	1098.4	2.11413	0.628123	3.36578	0.000763272	0.0910266
CD36	2875.25	2.11144	0.65438	3.22662	0.00125261	0.110682
LOC106032820	18.4009	2.10646	0.719676	2.92695	0.00342306	0.207081
LOC106029333	1531.29	2.09338	1.05929	1.97621	0.0481308	0.553262
ABCG4	184.185	2.09015	0.741798	2.81768	0.00483723	0.243003
BASP1	629.417	2.0739	0.809474	2.56204	0.0104059	0.344424
LOC106049208	101.205	2.06993	0.935979	2.21151	0.0270006	0.482138
FCGBP	982.668	2.05839	0.58755	3.50334	0.000459466	0.0636095
LOC106049447	8.16057	2.04658	0.99652	2.05373	0.040002	0.528393
LOC106030538	224.115	2.04457	0.917269	2.22898	0.0258153	0.47563
BBS5	1000.21	2.03786	0.755208	2.6984	0.00696735	0.286598
SLCO5A1	140.744	2.03404	0.773413	2.62995	0.00853975	0.320877
HSPH1	2096.17	2.02734	0.86359	2.34757	0.0188962	0.423122
PCP4	65.3936	2.02328	0.879113	2.3015	0.0213635	0.44514
SYK	583.231	2.01462	0.918568	2.19322	0.0282915	0.491958
PRKCQ	1295.1	2.00868	0.731479	2.74605	0.00603181	0.268873
LOC106036929	18.0631	2.00049	0.923189	2.16693	0.0302399	0.496425
BEST4	47.6218	1.99539	0.717305	2.78179	0.00540606	0.259455
PRKG1	1327.1	1.98486	0.765425	2.59315	0.00951005	0.329941
CIB2	73.7891	1.97897	0.867539	2.28113	0.0225407	0.453422
SIK1	2147.51	1.9427	0.715657	2.71457	0.00663622	0.283526
NEXN	4085.73	1.94186	0.81888	2.37136	0.0177228	0.410906
TMEM8B	36.8889	1.94084	0.758064	2.56026	0.0104593	0.344607
LOC106042157	749.54	1.93695	0.942567	2.05498	0.039881	0.527764
SERPINF2	257.713	1.9333	0.969624	1.99387	0.0461665	0.545953
LOC106030656	2367.73	1.92587	0.643502	2.9928	0.0027643	0.180911
TTLL7	486.599	1.92314	0.73432	2.61894	0.00882028	0.321015
WFDC1	600.061	1.91961	0.683241	2.80957	0.00496075	0.245446
LOC106039760	361.793	1.91902	0.820684	2.33832	0.0193707	0.428145
COL4A3	27.6625	1.91364	0.762611	2.50932	0.0120962	0.365953
VCAM1	236.845	1.91	0.83748	2.28065	0.0225694	0.453422
EMB	176.56	1.90767	0.698995	2.72916	0.00634966	0.275369
FGF13	99.6572	1.90678	0.808748	2.35769	0.018389	0.419121
AGTR2	526.301	1.90492	0.803775	2.36997	0.0177897	0.411132
LOC106042158	260.455	1.8935	0.95054	1.99203	0.0463683	0.546773
LOC106049813	170.196	1.88462	0.719736	2.61849	0.0088319	0.321015
RBM38	1144.28	1.87948	0.700058	2.68474	0.00725852	0.289496
CPT1B	106.984	1.87115	0.882071	2.12132	0.0338948	0.506951
LOC106029414	23.0787	1.86809	0.764065	2.44493	0.014488	0.385169
WNT9A	76.092	1.86733	0.829723	2.25055	0.0244143	0.465586
LOC106046264	91.1283	1.86252	0.726602	2.56333	0.0103673	0.344424
AOAH	61.2946	1.86173	0.768473	2.42264	0.0154082	0.397934
LOC106040788	7.24166	1.85514	0.918103	2.02062	0.0433193	0.539448
PDE4B	823.407	1.84922	0.819956	2.25527	0.0241164	0.464862
PLEK	485.275	1.84514	0.899432	2.05145	0.0402234	0.529762
LOC106033283	32.5411	1.83558	0.876341	2.0946	0.0362068	0.519256
LOC106048064	163.576	1.83005	0.770771	2.37431	0.0175817	0.409024
TRIB1	814.44	1.82391	0.838295	2.17574	0.0295749	0.496425
CDH17	34.9162	1.81172	0.895583	2.02296	0.0430777	0.538224
TEX14	77.0194	1.80713	0.702882	2.57104	0.0101395	0.342105
GP1BA	62.1359	1.79054	0.824074	2.17279	0.0297962	0.496425
CHGB	984.672	1.78498	0.705056	2.53169	0.0113513	0.359554
PRIMA1	630.449	1.78468	0.673538	2.64971	0.00805611	0.311512
RXRG	27.0419	1.77643	0.745683	2.38229	0.0172054	0.409024
LOC106030330	74.9138	1.77198	0.703598	2.51846	0.0117869	0.364189
PPP2R3B	308.727	1.75616	0.855637	2.05246	0.0401252	0.52905
DNAJC6	151.619	1.75173	0.703492	2.49005	0.0127724	0.371509
LOC106046305	356.099	1.74948	0.842006	2.07775	0.0377321	0.519256
DRP2	61.6931	1.74295	0.880216	1.98014	0.0476882	0.553262
NMRK2	537.635	1.74168	0.7082	2.4593	0.0139208	0.378888
TVP23A	43.6736	1.73034	0.656699	2.63491	0.00841604	0.318042
LOC106031263	24.3354	1.72552	0.73877	2.33567	0.0195085	0.428175
PAQR9	88.7509	1.72259	0.826585	2.08399	0.0371612	0.519256
MEGF11	11.2625	1.71845	0.768866	2.23504	0.0254147	0.474605
LOC106045549	20.0536	1.7098	0.850723	2.00981	0.0444509	0.541534
RGS16	109.766	1.70334	0.682505	2.49572	0.0125701	0.369356
COL26A1	100.675	1.699	0.811481	2.0937	0.0362871	0.519256
TOX2	97.7386	1.69643	0.685806	2.47364	0.0133746	0.376014
PMAIP1	69.7282	1.69186	0.792835	2.13394	0.0328476	0.50197
LOC106043529	1482.19	1.68136	0.676459	2.48553	0.0129358	0.371871
ZNF385D	454.007	1.66798	0.773784	2.15562	0.0311136	0.496645
ARHGAP24	1282.62	1.66389	0.821581	2.02523	0.0428437	0.538224
LOC106048002	102.776	1.66319	0.658861	2.52434	0.0115917	0.362034
DAPP1	640.286	1.6563	0.830747	1.99375	0.0461798	0.545953
LOC106049619	25.4834	1.63728	0.830408	1.97166	0.0486487	0.555469
AJAP1	18.2546	1.63123	0.727107	2.24345	0.0248678	0.471735
LOC106049814	136.189	1.63039	0.645786	2.52467	0.0115808	0.362034
LOC106031592	131.913	1.62195	0.646358	2.50937	0.0120946	0.365953
FAM131B	112.331	1.61366	0.822991	1.96072	0.0499115	0.56066
TRIM66	136.678	1.61292	0.774824	2.08165	0.0373742	0.519256
TLR7	264.668	1.5891	0.741871	2.14202	0.0321916	0.499991
PHLDA2	742.639	1.58656	0.790415	2.00724	0.0447237	0.541534
SGIP1	12.5398	1.58352	0.70986	2.23075	0.025698	0.47563
ROCK2	2964.8	1.57931	0.626487	2.5209	0.0117055	0.364009
CXCL12	1182.87	1.57895	0.312928	5.04574	4.52e-07	0.000841556
KCNJ2	130.006	1.57141	0.697934	2.25151	0.0243529	0.465136
CNKSR2	216.188	1.57039	0.578989	2.7123	0.00668175	0.283787
CHST1	51.7571	1.54934	0.631969	2.45161	0.0142218	0.382919
HDAC9	693.212	1.54583	0.465554	3.3204	0.000898882	0.0977611
TMCC3	443.803	1.54335	0.626766	2.4624	0.0138011	0.378141
TMEM71	133.237	1.54322	0.748472	2.06183	0.0392239	0.525834
PDE5A	1531.88	1.52961	0.65469	2.33638	0.0194715	0.428145
NT5DC4	21.4929	1.52826	0.730208	2.0929	0.0363578	0.519256
PPEF1	45.9637	1.51594	0.700002	2.16563	0.0303396	0.496425
LOC106038366	24.8885	1.50959	0.730523	2.06646	0.0387855	0.523223
SUCNR1	129.667	1.50926	0.720678	2.09422	0.0362402	0.519256
OSGIN1	1331.8	1.50413	0.730299	2.05961	0.0394356	0.526713
YWHAG	1028.1	1.50059	0.727379	2.06301	0.0391119	0.525488
CSRNP1	535.802	1.49866	0.701686	2.1358	0.0326958	0.50197
SRGN	546.775	1.49616	0.748405	1.99913	0.0455947	0.545687
SOX10	83.625	1.49348	0.719036	2.07707	0.0377955	0.519256
FEM1C	2951.03	1.49345	0.687197	2.17325	0.0297613	0.496425
ARHGAP19	366.55	1.49295	0.669993	2.22831	0.0258599	0.47563
APOLD1	769.056	1.48644	0.67305	2.20852	0.0272082	0.483635
PCDH17	18.5856	1.48563	0.741513	2.00351	0.0451224	0.543658
LOC106029580	15.8146	1.48487	0.711768	2.08618	0.0369626	0.519256
LOC106047679	111.35	1.45489	0.553809	2.62707	0.00861243	0.320877
TRPC3	27.509	1.44587	0.723044	1.9997	0.0455325	0.545687
ADSSL1	2361.43	1.44405	0.712149	2.02773	0.0425876	0.538224
CERKL	38.5124	1.44397	0.510275	2.82979	0.00465793	0.237467
PPP1R16B	362.014	1.43146	0.703212	2.03561	0.0417896	0.535308
LOC106029317	65.0664	1.42852	0.653943	2.18447	0.0289275	0.494486
MEF2C	1635.3	1.42651	0.715589	1.99348	0.0462087	0.545953
EDN3	68.4871	1.41796	0.667455	2.12443	0.0336345	0.506066
TNFRSF1B	336.683	1.41525	0.648623	2.18193	0.0291144	0.495032
PLP1	80.184	1.41406	0.715183	1.97719	0.0480197	0.553262
MED12L	606.124	1.4093	0.644445	2.18684	0.0287539	0.493443
KIF15	576.014	1.40044	0.708737	1.97597	0.0481583	0.553262
SCRN1	36.333	1.39694	0.643332	2.17141	0.0299	0.496425
LOC106045547	97.8161	1.39485	0.705224	1.97788	0.0479422	0.553262
CBFB	3347.88	1.39351	0.644754	2.16131	0.0306715	0.496624
LOC106046359	10.5954	1.3934	0.693762	2.00847	0.0445937	0.541534
CCDC69	216.602	1.39326	0.670462	2.07806	0.037704	0.519256
LOC106037284	151.96	1.39269	0.461762	3.01603	0.00256111	0.174523
NT5DC3	770.809	1.38938	0.667014	2.08299	0.0372522	0.519256
LOC106043981	31.8277	1.38819	0.487012	2.85042	0.0043662	0.231022
UNC13D	227.334	1.38657	0.646476	2.14481	0.0319683	0.499494
EVL	1348.89	1.38521	0.638095	2.17085	0.0299422	0.496425
LOC106037996	31.4054	1.38285	0.549477	2.51667	0.0118471	0.364189
MTCL1	346.561	1.38263	0.662163	2.08806	0.0367928	0.519256
MDH1B	56.14	1.37756	0.63276	2.17706	0.0294764	0.496425
E2F8	122.249	1.37271	0.679448	2.02033	0.0433492	0.539448
ALPK2	633.935	1.36537	0.608879	2.24244	0.0249333	0.472354
LOC106049760	321.583	1.36451	0.639701	2.13304	0.0329212	0.50197
CDH19	121.621	1.34758	0.515487	2.61419	0.00894393	0.321937
ZYX	2527.93	1.3455	0.63729	2.11128	0.0347484	0.511039
LOC106041540	579.243	1.34526	0.639034	2.10515	0.0352778	0.5141
LOC106031486	95.7749	1.32994	0.573706	2.31816	0.0204405	0.43571
CNTN2	55.4339	1.32755	0.668714	1.98522	0.0471195	0.550224
IRF5	248.802	1.3273	0.641211	2.07	0.0384527	0.52132
LMNB1	786.585	1.32621	0.616978	2.14952	0.031593	0.497852
FBXO2	108.526	1.32302	0.491269	2.69306	0.00707999	0.288775
CORIN	17.6042	1.31821	0.574777	2.29342	0.0218236	0.447601
HCK	155.649	1.31755	0.663636	1.98536	0.047105	0.550224
PROX1	193.048	1.31301	0.504114	2.6046	0.00919826	0.32502
CHST15	650.632	1.30702	0.45378	2.8803	0.00397294	0.22235
RANBP3L	216.296	1.3068	0.618146	2.11406	0.03451	0.511039
LOC106035038	66.1061	1.30446	0.661802	1.97108	0.0487152	0.555786
LOC106042826	31.0058	1.29683	0.575401	2.25379	0.0242097	0.464862
ADRB2	438.661	1.29635	0.355257	3.64905	0.000263213	0.0479713
KIF26B	74.9627	1.29439	0.558441	2.31786	0.020457	0.43571
KCNK17	133.453	1.28894	0.583368	2.20949	0.0271407	0.483506
LIN7A	235.376	1.28498	0.592237	2.16971	0.030029	0.496425
LOC106042992	106.738	1.28121	0.42646	3.0043	0.00266197	0.178056
SDC3	222.358	1.27912	0.319649	4.00165	6.29e-05	0.0231596
CEP85	474.682	1.27017	0.528146	2.40497	0.0161738	0.404927
CXXC5	165.283	1.2658	0.529288	2.39151	0.016779	0.407643
USP44	440.005	1.26379	0.487316	2.59337	0.00950413	0.329941
WHSC1	498.442	1.2626	0.501978	2.51526	0.0118945	0.364189
MSRB3	1648.19	1.26151	0.497686	2.53475	0.0112527	0.358443
TNFAIP3	748.742	1.25116	0.553119	2.26201	0.0236967	0.461442
ADAM19	35.1818	1.24158	0.595035	2.08657	0.0369274	0.519256
PHTF2	988.456	1.23824	0.589013	2.10222	0.0355337	0.51611
CBLN1	65.6321	1.23594	0.614785	2.01037	0.0443924	0.541534
[truncated: 670 more rows]
